# Supplementary material for: Asgard archaea shed light on the evolutionary origins of the eukaryotic ubiquitin-ESCRT machinery
Source: Nat Commun. 2022 Jun 13;13:3398. doi: 10.1038/s41467-022-30656-2 (PMC9192718; doi:10.1038/s41467-022-30656-2)
Supplement: Supplementary file 5 — Supplementary Data 1 [file 41467_2022_30656_MOESM5_ESM.zip › Supplementary Data 1.txt]

Supplementary Data 1:  Predicted amino acid sequences of Asgard ESCRT proteins used in this study.

>Lokiarch_37670|Ub
MTQYRFRLTGVPPDQAIKLIELDPNNAIADIKKTVQREYKLNPILAIQFIFKGKVLPDQLKFAKIGIHPKKDVITVMATQAGGISIIH

>Lokiarch_16100|Vps23
MDKQRILREAQKIAKKFSFWMVSGNIAHLYGYVYEIEEKKFELEIKFDENFPTNPPQFIYQKDIIELLENVQLDKLINWTQESDVVDIIDELKMKIQKVLHVPKTILEENIKLKEVSENSNGSFEIDNFITPDLSRYPPDSQYNEYLTPSDPNNNSFYDEQSVKPSPGEPQQSFENSSNTPTKPIQENFFEESSQMNVTLNTELSLIQREYTYDQISEKSAEINIYITITLTKTFIIGVDFTNYPKKPIFHFPQEVKKLLGDPQKSLNILRTWNPKKPLHIVDILHELEKNLYFFKEIELQFKEITGEYQYEAVSESLTALKVSILTYGFKDYKLNVDLKTYPNPPIINFTSELQQLINIPTTELASFKNWINKKSKVVEIIREISWLVDKNSRINFEIDLLKDHYKDMKYDPIYSTLCVNMKGKMKTEDLTFEFQIILPVEYPMKIPEIKVLNEFELETHEKIKKDLYNSFDDFFNDWTPFSYLIDLFNLISK

>Lokiarch_10170|Vps28
MADFNTNTIKDENIESKLFALIHTILNAFQKFEEGLINDTFFRKTVKNAIKSLIKINFYLNEKRIKLSHLLNKMNFTSHYNDAITIINTITSKEISNISIENNFSESTQSSKEELSSILMELPGITLEITSSFITLMDALKLKGINEGELIIKMFKTLIKNVKRFPGNEEIHFNLKQIYKHVLSYMDREEGIDGFNEKIVDELYQIFKDFQRKLNLKR

>Lokiarch_37450|Vps22
MGIRKIEDEIDLMEAMKKKAAELKIKDLEARASVERFTKDQLRELAKKHGILLALTPELRKEVKKLQKKYNIPSSKIITEQIIEHDVLKKFSKIDHRKLGMLAYQRVLMSKEETGGIIPLSEVYELVNTGILKSNIEVKDVEKAMRLLRKMRIIEGLTELSSGSMLVRFFPIQFTGDEAKVIELAKEKGLLTLENVCVMLKWSQDRALRALESLEKSGVAKFRENILTGKKWFFPSL

>Lokiarch_37460|Vps25
MERQRERQEELPKDVKEYTEKGLDELKKELEKLKNLKSEKEQLEKEAAEKNIIKEEDFKIADLSYIEEQFDKLERVLNSQIGDIDSKTYKRYAEQIESGLQELEEEIIGEKGLIEKKITAHEKLINAYPWLEDERKRFMYTLPDKNKQKADYTSWKIEWAKVLFDYARFAILHTIYIRELNSQKPFTDFTNREQYILEIVDELIAQKQAKWFSKKKEKLRVYWKTLEGWSDEIYKWAYENGKLEPIMIFELREAKQEDFSSLPIEDLEAIFKILAKSRRAKILKLENGQLAFKIKLE

>Lokiarch_16760|ESCRT3A
MGLKKKLFPRKKGKEKANLITNAKVHIHKLNLVNRNYTKRAEISRKNAKIALRRGEKTRAKNFLIQYKSYNAKIDRSNNIRSKIERQIQAIEEGQLISQTGSIFEGIRDELKYIATEASPAKVAEIAEDSDVYVSEIEEAADILAGDPEIDLGIDVTDELNQLETELLLSQGGTMPDAPSDDLQYIPEYGDELEEEVESKTKEKVQAEIEKLRKELES

>Lokiarch_37480|ESCRT3B
MGFLKDISKWLSGGGKKIDSVRSASIKLKVFNKRLMRQTKKLEITAKIARDKAVNLRKQGDLDGSKFHARNYLQVKKQARAVEFFRTNLEGLQFKLDQANAVKDVSQIMTGIAQSLSVLKNQLSVPQIQEVMSQIDIDMEEFAITADITTEGMDSISIDTAVTDSDVNEVLGEMDAEIQVEMGAELPTAASDEKIAELEKELNRLKSDE

>Lokiarch_37470|Vps4
MSSVDSKLYQFAVSKAKEAVALDSQGKHRQAINSYLRAAEILVQFMKFNKNPQMRSLCQRNIDDYLARAKILKSQLGGSGSRRSRPTGKSGISKGGDSSTTTNGEVSSEEQELIDMISGTIVTESPNVRWGDIAGLENVKQALREAIVLPIIKPELFKGARKPWSGILLFGPPGCGKTLLARAAATECKATFFSASSADLLSKWLGESEKLISSLFKVARLKAPSLIFMDEIDSIATKRGEGSESGGERRVKTQLLSEMQGLRSTYDKPLLVLGATNRPWDIDNAMLSRFEKRVRVPLPDLKARSGICKIHTEGINTSLTNEDYVELGVRTEGYSGRDIANLCREVIMLPIRELDTKGLLENSDQEITLRDIDIKDFTKTLKKVKPMTSKSLMKQYNEWASEFGE

>ThorAB25_08990|SB
MCEDCGAALCSECLESRSSEYTVCSDCHHTLGSPMPGEKFEECPQCESKELSKGRKTVDICPRCHSSRVVFLEDRRRTLALDMRHAIMSIQYGHTKLREFANKLAGSKRLLVSLRMANFLHYRWIEEKIESMQSELPAIKNRISSQAEIIAKRMAAETKDFIDYTKWNPTQFPFIEGITNRITEMGIYYKQNVDESLESLRGTLKDVRRQLDGLDYYKGQFTAFYEYGQLSVGELPVCALPEIKITGSDFLKNDKAFGTLFITNKRLLFIAETGRVRKKMETVFDFPLIYLKSIEEDGRLRKRVVLKLKQGEIKASCSDQTKKVLPDYIEIARKFEKYIQTDMQRVRKIEQADISTSDVRLKIEGMVYSLLSTNDRSQYNEEMPLMRPVPRPRVGDWKSTPIRHYPYDGYYRKPESFHDELDRVIGQYDQRPSARPTYDASPRVHSLQRDAASIENAIRDAVHMLRSGQLAAEDFIRRYRDLMRDSYHNRREIERVTRETRDKLW

>ThorAB25_09030|Vps22
MHERLHSELFASIATLDQLKKLYDLGAVDNRSYQRESQALLHDVRSQIENMKRIGLDIGTFVASERIIEAYPEAATLLRLGGLAPRRSLQGMTLDQFYDYIGLAILDVATEHSSKGLMGLAELIVQVVRRLPEIESVTYNDVIEAVNRVAENGLIPGIRTLRGGVKVVELRPLELRRDQADVINLAASKGYVSVEEVIMQLKWSEDHARQVLSSLVEAGMAVADIRFSTGGRYYFPGLRARDNSDPRHTGAY

>ThorAB25_09020|Vps25
MGVRERKKEKTKTKESTEPAEQEQVESSPDVKETITEEEVHTPEVVVEVAEAVETMEPEKQAEAVNETVSEVVVAEPDFVMPSWGDVEETEWMYGIPTREEDRTLWAEEWSDYLLEWTKE
KKVHVLSLATIISEPPFKDLRNKVDSFKAIAAVLIDKEVAEWVDKKKRQLRVYWRPLEDWVDILYQWALKTGKLRLDVKSIVIQEIDEDFATLPEKDIQIVLALMVKKKLAEWIDEKRGAILIST

>ThorAB25_09000|ESCRT3A
MRFLGSIRKAFSWGRKKPDIGEISSRLRILSKQLARQRNKLEKEERDTKARAVRARKAGQTEAYRTYATEMVRFRRYALSVDKSRLQILKILAHLNRAQTSAKTQKALQEVAKILGMLGDGSDASKVVANVDEIARRLEEFEIEASISDEALDSTMEITSEDLSSAFQEIDAEAGLADAPIATRPAGEADSLEEDIKALERELGV

>ThorAB25_07240|ESCRT3B
MGFLSGKKKVDAERGILEMKGTMNALTLRVRRLETRMTEEQKSAKDSMSQGNRSQARSHLSIVVDLENRRSRYQQQFLTLETALLNLEEAKTQAEVLRAFTIANDALTEARSMLKPEEIQTQLDKLSESFEHISIAGELLSEDLSGADSTIADEERIDRQLESMEAEVLLEKEGVLPPLEAEGAITTKTSKTETSDEKRIDELLADLEKEARDERAREKES

>ThorAB25_09010|Vps4
MADRVDHGLKTLLAKAVELDQRGMKKDACQEYLKASKILIKLSNSAALPSVKKHYLDRAQECVDRVRYLSGIKKMAHGPVDGLVAPPKVDVGTTEPVPIQETSKAEVELDDEEKRLREMISDTIITERPNMKMSEVAGLADAKQAIDDAIVVPMKHPELFKGKARQPWRGILFYGPAGCGKTLVAKAVASEVNATFFNVSAANIVSKWLGESERLVMNLFGLARKNQPAIIFIDELDSIGVSRSGDDVGGERRLKTQLLTELQGLASNEEDRITLIGATNLPWELDFALRSRFEKKIHVPLPGKEARAKIFEIHMEDVEVSPTVEYEELADLTEGYSGRDISVVCREAAMEPIRDLQRTGRMDDEQEILDIRPVSRDDFLHAIENIRPATPPEDVKRYIDWAEGS

>HeimAB125_14240|Ubiquitin
MRITVVTAIGGGKIDLDVDPHSTVAQLKREVAKKKKIPANTVIIVFHGKQLDDSEILKQTGMMDGDKCYLIARTKGG

>HeimAB125_14070|Vps23_Vps28
MNKISTDDFLLANEMQLVFDKQLNFEPVRDNLKQWKGYVGTIEDTEIPIFANVYIQDGFPDVPPFVDITPKVNHPNVDEDGTLSMRLLAEWEPRYHIYQVMIDIKQLFINVPAKTYKTKIKKPKEEQRYTGLPRATIPVRTLTQVSLTGIDPEIKEEKLSIDSSIMYYQNQIEQVTRDIEKERESLLKEGGIAVQSRTKEISISREEDLRAESIAVQDTLEVIQEKFEDGDMTNIDFLKLHKRYTKKGFKAEKQLNIIKSSSSGDMTKVEEKILNLEADLFASIATLDNLVRSYENSDIEQIAYRKQLRSLIRGIFKTRLELEKVGFNLDDFVKRENLNNRYPKGIKQLMVVEGEETADTNSIPFDTLKKMPSKTADFVSSAIELIDLTRLRSVARADLLLADIEEMIHILTTFPSIPKDHWVIGDMNNWRDIIGKYKTQEIIKEEDCEKLEFQAARWLNDFRRVLKEL

>HeimAB125_14050|Vps22
MGLRDIEKKIKVKSAFQVKEAELMIKELEQMIDNISEVKKQLKKFEKKHGDKISENKDYYEKLSNLREELGLPTEIGRFDWKEAPTLKDKLTGKGFYDILANELLEIGQQLIPDNGGIMAIGELFTQLNKIRPGRMVSIDDMYRSLDKLINSQLIPPYRVLDSGLKIIEFVPVEFSPDHDVILNYASRVGFVTKEDLLMRTSWTEERIDRCLKFFEDNSIARVDRSYSEGVKFWFPGLMGL

>HeimAB125_14040|Vps25
MSTTEKKKPKKEKSSEIDLKKLKKEKEISDEKLKLIEASIKGLEITAEELKSTLPVDAIIIKEDLSKDQRAVLELEFEDELPAWVKRPWMYINPNKADQVESWLQSWSAIVLDYSRIFVIHIININDLRSDHPFNNKKLGKRLTLAQVRSVIDHLVQQNVARWLDEDTKTRARIYWKSNEDWADALLDFMIETGRVVEVHSLYDLTQMDQDWGVLPADDLIIVCEMLVERKVARWLNKEKTIIQFEADKVF

>HeimAB125_14010|ESCRT3A
MGWLLGTKKSPRDHIINLRLTVRRLERAQRKLARDESKMQLKMKQSIQRGDLESARLFATDIVRSRRWEFGYQKLVSRMNGLIFKLERADTAASMAEEMHGIASALRAANAQLQIPDLDRVIQDMESSIDGIEESTGTIEDGIDDLLVADSDPAEVDRLIEQTAAELGVSTQAGLPTVGVVQTDDLEEEIQKLRRKEED

>HeimAB125_14020|ESCRT3B
MVKNWLFGKKRKEDADALATLKGQQNRLQAEARNLERQSDEQKILASKMLKAGNKAGARQALKRRAVFMKRLNTVHNTAMNLQAQIDSIQTATSTAETVKAMELGTKVVGEKIKTVSPERTERVMDSVMEQRDQIEMMTEALSDPSLSEGILDFEDDAAIDEQLAQLEAEMDLGTTTSLPDVSGLPSTPVGTGEKEEDTSELEAELEGLKKKMSEDKQ

>HeimAB125_14030|Vps4
MSAQGLIDHARDFAVKAYSFDKEKNYSEAIPHYLDAAEALMKAIKFERNPQVAGSLKKKANMYISRAKELKELLKKRKERKSTAGNDEEEEKLESAISDIIVTEKPNITLNEIAGLENAKQTLREAIVLPLMRPDLFSGARRPWKGILLFGPPGCGKTLLAKATAAEVEATFFNVSASSIISKWLGESERLVKQLFELADEKQPSIIFVDEVDALAGARGGEHDAMRRVKTELLTSMDGLSSSETDRIVTVGATNMPESIDAAFRRRFERRIYIPLPDLPARGAIFLLNSKGVDLAEDVDFEVLAEITEGYSGSDIAMVCREAIMTPIREMDMAGAIGDTSIMARSATQDDYLEAIESINPSVSDDEVEKYDNWNEEFGSSA


>OdinLCB4_14240|Ubiquitin
GSHMKIEIVSAIGGEKTILDVKPETTFKEIKEIMSQKRNLQADNFVLAFRGREQEDHITLKEAGVSEEDRVYLITRTEGGSVKY

>OdinLCB4_14270|Vps23(TSG101) [ESCRT-I]
GSHMDTSIIYQEAELMYKMAPGFKTVNGDLRNWIGEIKFKSGRDFSSCWIEILLPENYPSEPPIVSCSSSLRHPIIDPATNRFNLRLLRNWNPNTHIYEIVNVIKSEFSRQPPEFLGALKPITKPSLEVENLSAGEIKELESKIRELESEVEYLRKDLAEKNDEIARLQNILSKETSFKDKGVKSGLSSLPVDSSTDLEGEKAALEGVIRDLEARFEAGDITPEEYFKLSQKYRKQLFLVGKNLSDTRKAESKN

>OdinLCB4_14280|Vps28 [ESCRT-I]
GSHMQEKNCVKESEERSRLLREEELLSSVDKETKIRIYELESELYANLATLQSISKSFEESRLDPVTFKRLLKALMKTCFKVKQELEKYGLDVKEFIKNQGFLEEFNLAIKNLEWDSNLDSSIYAISLESPGRIAVKTYELASSFITLSDSVKLRISCEVLYNLLNELFNELTKYPGFSSTHPVCKEVREWQVKLKDFNPSDILDEKTSLELENAIQTWRNEFECMIKKACM

>OdinLCB4_14290|Vps22(EAP30) [ESCRT-II]
MGISEIENRLKTKRAYTLKSIELRLIELVSNPSYKKNPELILERLFEEFGVEIFEDSSLIENLSAALKNLNIEGERLFKGLIPDISVFDKSFLGKLKVNHKKLGELLFRRASLLKRVRGGLFTVGELLDWFNRAAKYKIKVEDILKAVRILEKNRIIPGRRIIGGNVLVIQFLPLELSSDHLFILNLASSKGWVTVEEASMNLNWPLERVTLVLDKLVDYGVARLDSSYAHGKKYYFPAFLSKLEHHHHHH

>OdinLCB4_14300|Vps25 [ESCRT-II]
MELTKRRDKNTLKKEELLEQINLLKKELDAEKTQVEGVGVAGRVKQEEMITGKADTQILTVGFEWAAQPEKYPWMYSLPSKTEDFEDWLNQWSDFTLQWFKINKLHQISLVELMGEKPFSYLQNKSKALTVIVENLIARNFCKYTDKEYKSIRVFWRGYRDWSEVIYNWALKKGRTELTFFEIIDLKESPDNFHMLPKEDFKKIFNILVKNKRAEWINKKNMHIRILFLEHHHHHH

>OdinLCB4_14300 Truncated|Vps25?N [ESCRT-II]
MLTVGFEWAAQPEKYPWMYSLPSKTEDFEDWLNQWSDFTLQWFKINKLHQISLVELMGEKPFSYLQNKSKALTVIVENLIARNFCKYTDKEYKSIRVFWRGYRDWSEVIYNWALKKGRTELTFFEIIDLKESPDNFHMLPKEDFKKIFNILVKNKRAEWINKKNMHIRILFLEHHHHHH
