# Supplementary material for: Asgard archaea shed light on the evolutionary origins of the eukaryotic ubiquitin-ESCRT machinery
Source: Nat Commun. 2022 Jun 13;13:3398. doi: 10.1038/s41467-022-30656-2 (PMC9192718; doi:10.1038/s41467-022-30656-2)
Supplement: Supplementary file 6 — Supplementary Data 2 [file 41467_2022_30656_MOESM6_ESM.xlsx]

## Sheet: Sheet1
Supplemental Data 2: Mass spectrometry identifying intra vps22 crosslinks.
Raw File	Peptide 1	Peptide Sequence 1	Cross-link residue 1	Peptide 2	Peptide Sequence 2	Cross-link residue 1	xlink type	xlinker used	Stavrox Score	M/Z score	charge state	Additional information
MS19-237_VPS22_BS3_DCL	DKLTGK	89_94	90	SLDKLINSQLIPPYR	145_159	145	intra-molecular	BS3	241	639.617	4	(+3 form found in MS19-241 BS3 DCL1)
MS19-237_VPS22_BS3_DCL	MGLR	0_4	{	IKVKSAFQVK	10_19	13	intra-molecular	BS3	193	441.016	4	(+3 form found in MS19-227 BS3 DCL)
MS19-237_VPS22_BS3_DCL	DKLTGK	89_94	90	LSNLREELGLPTEIGRFDWKEAPTLK	63_88	86	intra-molecular	BS3	145	953.523	4	(same form found in MS19-227 BS3 DCL)
MS19-237_VPS22_BS3_DCL	DIEKK	5_9	8	VKSAFQVK	12_19	13	intra-molecular	BS3	137	639.719	3	(+2 form found in MS19-227 BS3 DCL)
MS19-237_VPS22_BS3_DCL	KQLKK	40_44	40	IKVKSAFQVK	10_19	13	intra-molecular	BS3	134	643.744	3	(Same form found in MS19-227 BS3 DCL)
MS19-237_VPS22_BS3_DCL	QLKK	41_44	44	KFEK	44_47	44	inter-molecular	BS3	176	666.917	2	(same form found in MS19-227 BS3 DCL)
MS19-241_VPS22_BS3_DCL	LSNLR	63_67	64	VGFVTK	189_194	194	intra-molecular	BS3	108	695.409	2	(same form found in MS19-227 BS3 DCL)
MS19-237_VPS22_EDC_DCL_1	DYYEK	58_62	48	IKVKSAFQVK	10_19	13	intra-molecular	EDC	360	616.008	3	(same form found in MS19-237 EDC DCL2)
MS19-237_VPS22_EDC_DCL_1	DKLTGK	89_94	89	SLDKLINSQLIPPYR	145_159	148	intra-molecular	EDC	348	600.597	4	(+3 form found in MS19-237 EDC DCL2)
MS19-237_VPS22_EDC_DCL_1	IKVKSAFQVK	10_19	13	ISENKDYYEK	53_62	58	intra-molecular	EDC	320	806.442	3	same form found in MS19-237 EDC DCL2
MS19-237_VPS22_EDC_DCL_1	HGDK	49_52	51	IKVKSAFQVK	10_19	13	intra-molecular	EDC	307	528.979	3	Same form found in MS19-237 EDC DCL2
MS19-237_VPS22_EDC_DCL_1	QLKK	41_44	43	EELGLPTEIGR	68_78	68	intra-molecular	EDC	286	570.996	3	Same form found in MS19-237 EDC DCL2
MS19-237_VPS22_EDC_DCL_1	EELGLPTEIGR	68_78	68	SLDKLINSQLIPPYR	145_159	148	intra-molecular	EDC	281	738.661	3	Same form found in MS19-237 EDC DCL2
MS19-237_VPS22_EDC_DCL_1	KFEK	44_47	46	KQLKK	40_44	43	inter-molecular	EDC	251	392.92	3	same form found in MS19-237 EDC DCL2
MS19-237_VPS22_EDC_DCL_1	DKLTGK	89_94	89	KFEKK	44_48	47	intra-molecular	EDC	194	661.396	2	same form found in MS19-237 EDC DCL2
MS19-237_VPS22_EDC_DCL_1	VLDSGLK	160_166	162	VLDSGLK	160_166	166	inter-molecular	EDC	119	722.425	2	same form found in MS19-237 EDC DCL2
MS19-237_VPS22_EDC_DCL_1	DIEKK	5_9	7	VKSAFQVK	12_19	13	intra-molecular	EDC	139	507.3	3	similar form found in MS19-227 EDC DCL
MS19-237_VPS22_EDC_DCL_1	DKLTGK	89_94	90	LSNLREELGLPTEIGR	63_78	68	intra-molecular	EDC	205	813.79	3	same form found in MS19-237 EDC DCL2
MS19-237_VPS22_EDC_DCL_1	VKSAFQVK	12_19	13	ISENKDYYEK	53_62	55	intra-molecular	EDC	179	726.049	3	same form found in MS19-237 EDC DCL2
