# Supplementary material for: Asgard archaea shed light on the evolutionary origins of the eukaryotic ubiquitin-ESCRT machinery
Source: Nat Commun. 2022 Jun 13;13:3398. doi: 10.1038/s41467-022-30656-2 (PMC9192718; doi:10.1038/s41467-022-30656-2)
Supplement: Supplementary file 7 — Source Data [file 41467_2022_30656_MOESM7_ESM.zip]

Archive with 2 entries (2 files):
- Source Data for main Figures.xlsx
- Source Data for Supplementary Figures.xlsx
