# Supplementary material for: Asgard archaea shed light on the evolutionary origins of the eukaryotic ubiquitin-ESCRT machinery
Source: Nat Commun. 2022 Jun 13;13:3398. doi: 10.1038/s41467-022-30656-2 (PMC9192718; doi:10.1038/s41467-022-30656-2)
Supplement: Supplementary file 7 — Source Data [file 41467_2022_30656_MOESM7_ESM.zip › Source Data for Supplementary Figures.xlsx]

## Sheet: Curves
Source Data For Supplementary Figure 9 ubiquitin plus Vps23 (TSG101) series
250117ODINana200TSG101andUBQ001:10_UV1_280nm
ml	mAU
0	4.215
0.0449316	-0.052
0.0898632	-0.232
0.134795	-0.252
0.179726	-0.147
0.224658	-0.18
0.269589	-0.219
0.314521	-0.093
0.359453	-0.273
0.404384	-0.808
0.449316	-1.256
0.494247	-1.45
0.539179	-1.383
0.584111	-1.105
0.629042	-0.649
0.673974	-0.366
0.718905	-0.187
0.763837	-0.133
0.808768	-0.098
0.8537	-0.087
0.898632	-0.087
0.943563	-0.043
0.988495	0.055
1.03343	0.083
1.07836	0.078
1.12329	0.018
1.16822	-0.047
1.21315	0.053
1.25808	0.02
1.30302	0.022
1.34795	0.036
1.39288	0.073
1.43781	0.116
1.48274	0.023
1.52767	0.056
1.57261	0.056
1.61754	0.042
1.66247	0.016
1.7074	0.026
1.75233	0.098
1.79726	0.139
1.84219	0.094
1.88713	0.071
1.93206	0.121
1.97699	0.074
2.02192	0.138
2.06685	0.063
2.11178	0.087
2.15672	0.077
2.20165	0.03
2.24658	0.058
2.29151	0.05
2.33644	0.021
2.38137	0.099
2.42631	0.063
2.47124	0.06
2.51617	0.109
2.5611	0.023
2.60603	0.063
2.65096	0.084
2.69589	0.065
2.74083	0.033
2.78576	0.071
2.83069	0.061
2.87562	0.059
2.92055	0.089
2.96548	0.119
3.01042	0.135
3.05535	0.096
3.10028	0.111
3.14521	0.059
3.19014	0.109
3.23507	0.093
3.28001	0.11
3.32494	0.086
3.36987	0.099
3.4148	0.106
3.45973	0.121
3.50466	0.128
3.54959	0.111
3.59453	0.208
3.63946	0.165
3.68439	0.176
3.72932	0.185
3.77425	0.199
3.81918	0.114
3.86412	0.16
3.90905	0.186
3.95398	0.167
3.99891	0.188
4.04384	0.239
4.08877	0.207
4.13371	0.157
4.17864	0.247
4.22357	0.229
4.2685	0.197
4.31343	0.251
4.35836	0.275
4.40329	0.244
4.44823	0.249
4.49316	0.222
4.53809	0.227
4.58302	0.228
4.62795	0.276
4.67288	0.238
4.71782	0.253
4.76275	0.162
4.80768	0.236
4.85261	0.253
4.89754	0.216
4.94247	0.19
4.98741	0.224
5.03234	0.215
5.07727	0.193
5.1222	0.193
5.16713	0.22
5.21206	0.268
5.257	0.324
5.30193	0.293
5.34686	0.308
5.39179	0.322
5.43672	0.282
5.48165	0.241
5.52658	0.302
5.57152	0.27
5.61645	0.32
5.66138	0.35
5.70631	0.358
5.75124	0.381
5.79617	0.346
5.84111	0.382
5.88604	0.345
5.93097	0.427
5.9759	0.404
6.02083	0.32
6.06576	0.423
6.1107	0.39
6.15563	0.394
6.20056	0.377
6.24549	0.358
6.29042	0.412
6.33535	0.416
6.38028	0.435
6.42522	0.459
6.47015	0.371
6.51508	0.411
6.56001	0.352
6.60494	0.381
6.64987	0.432
6.69481	0.43
6.73974	0.422
6.78467	0.479
6.8296	0.525
6.87453	0.459
6.91946	0.453
6.9644	0.458
7.00933	0.495
7.05426	0.38
7.09919	0.374
7.14412	0.42
7.18905	0.493
7.23398	0.485
7.27892	0.382
7.32385	0.525
7.36878	0.495
7.41371	0.424
7.45864	0.524
7.50357	0.488
7.54851	0.544
7.59344	0.534
7.63837	0.51
7.6833	0.55
7.72823	0.56
7.77316	0.553
7.8181	0.511
7.86303	0.552
7.90796	0.568
7.95289	0.552
7.99782	0.562
8.04275	0.484
8.08768	0.571
8.13262	0.626
8.17755	0.531
8.22248	0.573
8.26741	0.58
8.31234	0.599
8.35727	0.573
8.40221	0.517
8.44714	0.585
8.49207	0.55
8.537	0.654
8.58193	0.579
8.62686	0.535
8.6718	0.588
8.71673	0.584
8.76166	0.594
8.80659	0.61
8.85152	0.636
8.89645	0.633
8.94138	0.643
8.98632	0.6
9.03125	0.566
9.07618	0.698
9.12111	0.649
9.16604	0.659
9.21097	0.678
9.25591	0.667
9.30084	0.689
9.34577	0.68
9.3907	0.752
9.43563	0.756
9.48056	0.766
9.5255	0.745
9.57043	0.765
9.61536	0.737
9.66029	0.737
9.70522	0.656
9.75015	0.698
9.79508	0.747
9.84002	0.793
9.88495	0.78
9.92988	0.829
9.97481	0.767
10.0197	0.79
10.0647	0.774
10.1096	0.842
10.1545	0.783
10.1995	0.897
10.2444	0.79
10.2893	0.839
10.3343	0.863
10.3792	0.816
10.4241	0.918
10.4691	0.871
10.514	0.795
10.5589	0.848
10.6039	0.76
10.6488	0.885
10.6937	0.83
10.7386	0.846
10.7836	0.853
10.8285	0.922
10.8734	0.926
10.9184	0.9
10.9633	0.94
11.0082	0.945
11.0532	0.952
11.0981	0.967
11.143	0.873
11.188	1.007
11.2329	0.904
11.2778	0.973
11.3228	0.915
11.3677	0.933
11.4126	0.945
11.4576	0.973
11.5025	0.971
11.5474	0.932
11.5923	0.995
11.6373	0.971
11.6822	0.928
11.7271	0.877
11.7721	0.957
11.817	0.903
11.8619	0.981
11.9069	0.99
11.9518	1.003
11.9967	0.981
12.0417	1.026
12.0866	1.017
12.1315	1.05
12.1765	1.057
12.2214	1.042
12.2663	1.083
12.3113	1.027
12.3562	1.089
12.4011	1.105
12.446	1.085
12.491	1.122
12.5359	1.121
12.5808	1.128
12.6258	1.025
12.6707	1.155
12.7156	1.179
12.7606	1.223
12.8055	1.441
12.8504	2.355
12.8954	4.95
12.9403	12.049
12.9852	24.17
13.0302	38.872
13.0751	50.866
13.12	60.549
13.165	67.709
13.2099	73.575
13.2548	77.543
13.2997	81.521
13.3447	84.445
13.3896	87.065
13.4345	89.629
13.4795	91.929
13.5244	92.444
13.5693	92.242
13.6143	91.077
13.6592	89.06
13.7041	86.63
13.7491	83.773
13.794	80.441
13.8389	76.42
13.8839	72.773
13.9288	68.785
13.9737	65.37
14.0187	61.878
14.0636	58.514
14.1085	54.595
14.1534	51.061
14.1984	47.281
14.2433	44.179
14.2882	40.982
14.3332	38.394
14.3781	35.687
14.423	33.088
14.468	30.673
14.5129	28.625
14.5578	26.475
14.6028	24.73
14.6477	23.039
14.6926	21.403
14.7376	19.832
14.7825	18.519
14.8274	17.176
14.8724	16.142
14.9173	15.055
14.9622	14.037
15.0071	13.112
15.0521	12.313
15.097	11.512
15.1419	10.825
15.1869	10.145
15.2318	9.479
15.2767	8.999
15.3217	8.417
15.3666	7.945
15.4115	7.549
15.4565	7.154
15.5014	6.732
15.5463	6.297
15.5913	6.101
15.6362	5.792
15.6811	5.559
15.7261	5.291
15.771	5.148
15.8159	4.974
15.8608	4.753
15.9058	4.688
15.9507	4.512
15.9956	4.332
16.0406	4.174
16.0855	4.201
16.1304	4.037
16.1754	4.045
16.2203	3.999
16.2652	3.915
16.3102	3.77
16.3551	3.848
16.4	3.732
16.445	3.742
16.4899	3.704
16.5348	3.657
16.5798	3.663
16.6247	3.695
16.6696	3.665
16.7145	3.624
16.7595	3.567
16.8044	3.619
16.8493	3.654
16.8943	3.713
16.9392	3.816
16.9841	3.684
17.0291	3.731
17.074	3.726
17.1189	3.729
17.1639	3.782
17.2088	3.741
17.2537	3.733
17.2987	3.72
17.3436	3.679
17.3885	3.655
17.4335	3.691
17.4784	3.68
17.5233	3.69
17.5682	3.645
17.6132	3.68
17.6581	3.693
17.703	3.635
17.748	3.68
17.7929	3.597
17.8378	3.615
17.8828	3.647
17.9277	3.63
17.9726	3.526
18.0176	3.632
18.0625	3.683
18.1074	3.562
18.1524	3.585
18.1973	3.559
18.2422	3.527
18.2872	3.477
18.3321	3.338
18.377	3.304
18.4219	3.252
18.4669	3.141
18.5118	3.028
18.5567	3.055
18.6017	2.937
18.6466	2.809
18.6915	2.778
18.7365	2.748
18.7814	2.57
18.8263	2.51
18.8713	2.47
18.9162	2.444
18.9611	2.385
19.0061	2.36
19.051	2.228
19.0959	2.165
19.1409	2.18
19.1858	2.097
19.2307	2.121
19.2756	2.053
19.3206	2.04
19.3655	2.055
19.4104	2.091
19.4554	1.964
19.5003	1.932
19.5452	2.013
19.5902	1.888
19.6351	1.851
19.68	1.935
19.725	1.916
19.7699	1.855
19.8148	1.896
19.8598	1.836
19.9047	1.887
19.9496	1.877
19.9946	1.837
20.0395	1.925
20.0844	1.909
20.1293	1.896
20.1743	1.876
20.2192	1.887
20.2641	1.888
20.3091	1.913
20.354	1.897
20.3989	1.904
20.4439	1.922
20.4888	1.99
20.5337	1.918
20.5787	1.971
20.6236	1.914
20.6685	1.992
20.7135	2.022
20.7584	1.946
20.8033	2.036
20.8483	2.133
20.8932	2.016
20.9381	2.13
20.983	2.123
21.028	2.133
21.0729	2.096
21.1178	2.1
21.1628	2.128
21.2077	2.144
21.2526	2.125
21.2976	2.074
21.3425	2.173
21.3874	2.159
21.4324	2.131
21.4773	2.115
21.5222	2.093
21.5672	2.037
21.6121	1.944
21.657	1.922
21.702	1.839
21.7469	1.62
21.7918	1.415
21.8367	1.302
21.8817	1.163
21.9266	1.012
21.9715	0.788
22.0165	0.688
22.0614	0.644
22.1063	0.478
22.1513	0.501
22.1962	0.504
22.2411	0.577
22.2861	0.693
22.331	0.882
22.3759	0.979
22.4209	1.196
22.4658	1.355
22.5107	1.682
22.5557	1.849
22.6006	2.095
22.6455	2.308
22.6904	2.326
22.7354	2.548
22.7803	2.669
22.8252	2.723
22.8702	2.812
22.9151	2.831
22.96	2.919
23.005	2.962
23.0499	2.852
23.0948	2.912
23.1398	2.831
23.1847	2.859
23.2296	2.897
23.2746	2.812
23.3195	2.897
23.3644	2.843
23.4094	2.883
23.4543	2.796
23.4992	2.788
23.5441	2.847
23.5891	2.853
23.634	2.769
23.6789	2.823
23.7239	2.797
23.7688	2.789
23.8137	2.754
23.8587	2.64
23.9036	2.769
23.9485	2.599
23.9935	2.482
24.0384	2.528
24.0833	2.584
24.1283	2.524
24.1732	2.521
24.2181	2.478
24.2631	2.45
24.308	2.321
24.3529	2.324
24.3978	2.341
24.4428	2.351
24.4877	2.386
24.5326	2.364
24.5776	2.345
24.6225	2.355
24.6674	2.328
24.7124	2.463
24.7573	2.43
24.8022	2.457
24.8472	2.578
24.8921	2.599
24.937	2.586
24.982	2.624
25.0269	2.582
25.0718	2.642
25.1168	2.705
25.1617	2.625
25.2066	2.625
25.2515	2.717
25.2965	2.695
25.3414	2.677
25.3863	2.675
25.4313	2.725
25.4762	2.748
25.5211	2.83
25.5661	2.786
25.611	2.683
25.6559	2.829
25.7009	2.787
25.7458	2.752
25.7907	2.759
25.8357	2.843
25.8806	2.917
25.9255	2.834
25.9705	2.931
26.0154	2.878
26.0603	2.999
26.1052	3.059
26.1502	3.178
26.1951	3.319
26.24	3.544
26.285	3.735
26.3299	4.097
26.3748	4.551
26.4198	5.092
26.4647	5.694
26.5096	6.4
26.5546	7.123
26.5995	7.9
26.6444	8.846
26.6894	9.686
26.7343	10.63
26.7792	11.35
26.8242	12.216
26.8691	12.832
26.914	13.334
26.9589	13.715
27.0039	13.959
27.0488	14.001
27.0937	13.903
27.1387	13.546
27.1836	13.147
27.2285	12.655
27.2735	12.048
27.3184	11.404
27.3633	10.654
27.4083	9.91
27.4532	9.154
27.4981	8.299
27.5431	7.642
27.588	6.917
27.6329	6.292
27.6779	5.734
27.7228	5.172
27.7677	4.69
27.8126	4.368
27.8576	4.074
27.9025	3.798
27.9474	3.517
27.9924	3.38
28.0373	3.243
28.0822	3.102
28.1272	2.931
28.1721	2.87
28.217	2.874
28.262	2.829
28.3069	2.74
28.3518	2.756
28.3968	2.732
28.4417	2.729
28.4866	2.682
28.5316	2.656
28.5765	2.669
28.6214	2.68
28.6663	2.673
28.7113	2.693
28.7562	2.715
28.8011	2.659
28.8461	2.651
28.891	2.717
28.9359	2.65
28.9809	2.695
29.0258	2.603
29.0707	2.629
29.1157	2.648
29.1606	2.65
29.2055	2.584
29.2505	2.697
29.2954	2.677
29.3403	2.73
29.3853	2.672
29.4302	2.636
29.4751	2.665
29.52	2.705
29.565	2.671
29.6099	2.622
29.6548	2.692
29.6998	2.689
29.7447	2.693
29.7896	2.723
29.8346	2.78
29.8795	2.742
29.9244	2.715
29.9694	2.773
30.0143	2.776
30.0592	2.742
30.1042	2.78
30.1491	2.762
30.194	2.743
30.239	2.718
30.2839	2.746
30.3288	2.773
30.3737	2.697
30.4187	2.683
30.4636	2.751
30.5085	2.666
30.5535	2.723
30.5984	2.772
30.6433	2.698
30.6883	2.751
30.7332	2.766
30.7781	2.721
30.8231	2.742
30.868	2.734
30.9129	2.692
30.9579	2.739
31.0028	2.744
31.0477	2.671
31.0927	2.762
31.1376	2.735
31.1825	2.743
31.2274	2.764
31.2724	2.768
31.3173	2.801
31.3622	2.771
31.4072	2.759
31.4521	2.756
31.497	2.787
31.542	2.796
31.5869	2.776
31.6318	2.761
31.6768	2.793
31.7217	2.781
31.7666	2.764
31.8116	2.847
31.8565	2.773
31.9014	2.757
31.9464	2.776
31.9913	2.828
32.0362	2.888
32.0811	2.854
32.1261	2.881
32.171	2.839
32.2159	2.811
32.2609	2.862
32.3058	2.851
32.3507	2.867
32.3957	2.863
32.4406	2.867
32.4855	2.852
32.5305	2.908
32.5754	2.856
32.6203	2.918
32.6653	2.886
32.7102	2.89
32.7551	2.877
32.8001	2.843
32.845	2.928
32.8899	2.946
32.9348	2.895
32.9798	2.873
33.0247	2.932
33.0696	2.937
33.1146	2.911
33.1595	2.937
33.2044	2.954
33.2494	2.969
33.2943	2.96
33.3392	3.053
33.3842	3.036
33.4291	2.948
33.474	3.122
33.519	3.067
33.5639	3.069
33.6088	3.098
33.6538	3.065
33.6987	3.143
33.7436	3.082
33.7885	3.049
33.8335	3.084
33.8784	3.078
33.9233	3.099
33.9683	3.102
34.0132	3.072
34.0581	3.055
34.1031	3.043
34.148	3.071
34.1929	3.084
34.2379	2.975
34.2828	3.091
34.3277	3.008
34.3727	2.989
34.4176	2.941
34.4625	3.044
34.5075	3.02
34.5524	2.999
34.5973	3.039
34.6422	3.028
34.6872	3.082
34.7321	3.008
34.777	3.036
34.822	3.042
34.8669	3.002
34.9118	3.027
34.9568	3.067
35.0017	3.063
35.0466	3.074
35.0916	3.134
35.1365	3.031
35.1814	3.05
35.2264	3.08
35.2713	3.094
35.3162	3.094
35.3612	3.117
35.4061	3.114
35.451	3.071
35.4959	3.055
35.5409	3.129
35.5858	3.029
35.6307	3.068
35.6757	3.062
35.7206	3.106
35.7655	3.089
35.8105	3.127
35.8554	3.092
35.9003	3.062
35.9453	3.074
35.9902	3.158
36.0351	3.068
36.0801	3.06
36.125	3.081
36.1699	3.175
36.2149	3.107
36.2598	3.128
36.3047	3.179
36.3496	3.202
36.3946	3.133
36.4395	3.162
36.4844	3.152
36.5294	3.154
36.5743	3.111
36.6192	3.132
36.6642	3.186
36.7091	3.129
36.754	3.159
36.799	3.173
36.8439	3.104
36.8888	3.141
36.9338	3.152
36.9787	3.121
37.0236	3.094
37.0686	3.201
37.1135	3.182
37.1584	3.197
37.2033	3.184
37.2483	3.114
37.2932	3.067
37.3381	3.123
37.3831	3.151
37.428	3.202
37.4729	3.236
37.5179	3.255
37.5628	3.301
37.6077	3.189
37.6527	3.182
37.6976	3.172
37.7425	3.237
37.7875	3.201
37.8324	3.174
37.8773	3.217
37.9223	3.15
37.9672	3.138
38.0121	3.128
38.057	3.166
38.102	3.22
38.1469	3.208
38.1918	3.183
38.2368	3.186
38.2817	3.166
38.3266	3.19
38.3716	3.224
38.4165	3.181
38.4614	3.279
38.5064	3.255
38.5513	3.242
38.5962	3.239
38.6412	3.268
38.6861	3.334
38.731	3.279
38.776	3.225
38.8209	3.219
38.8658	3.178
38.9107	3.301
38.9557	3.306
39.0006	3.32
39.0455	3.37
39.0905	3.334
39.1354	3.339
39.1803	3.336
39.2253	3.38
39.2702	3.357
39.3151	3.383
39.3601	3.266
39.405	3.355
39.4499	3.322
39.4949	3.355
39.5398	3.387
39.5847	3.426
39.6297	3.43
39.6746	3.376
39.7195	3.363
39.7644	3.341
39.8094	3.37
39.8543	3.41
39.8992	3.366
39.9442	3.337
39.9891	3.397
40.034	3.439
40.079	3.468
40.1239	3.457
40.1688	3.441
40.2138	3.462
40.2587	3.458
40.3036	3.427
40.3486	3.468
40.3935	3.397
40.4384	3.468
40.4834	3.451
40.5283	3.401
40.5732	3.428
40.6181	3.516
40.6631	3.417
40.708	3.458
40.7529	3.444
40.7979	3.456
40.8428	3.512
40.8877	3.471
40.9327	3.473
40.9776	3.437
41.0225	3.524
41.0675	3.534
41.1124	3.496
41.1573	3.536
41.2023	3.451
41.2472	3.525
41.2921	3.519
41.3371	3.508
41.382	3.498
41.4269	3.482
41.4718	3.509
41.5168	3.487
41.5617	3.575
41.6066	3.49
41.6516	3.474
41.6965	3.461
41.7414	3.472
41.7864	3.441
41.8313	3.491
41.8762	3.49
41.9212	3.567
41.9661	3.525
42.011	3.552
42.056	3.434
42.1009	3.445
42.1458	3.459
42.1908	3.481
42.2357	3.458
42.2806	3.5
42.3255	3.505
42.3705	3.458
42.4154	3.489
42.4603	3.498
42.5053	3.464
42.5502	3.477
42.5951	3.504
42.6401	3.503
42.685	3.485
42.7299	3.543
42.7749	3.542
42.8198	3.528
42.8647	3.496
42.9097	3.559
42.9546	3.598
42.9995	3.498
43.0445	3.57
43.0894	3.565
43.1343	3.567
43.1792	3.62
43.2242	3.498
43.2691	3.533
43.314	3.552
43.359	3.588
43.4039	3.525
43.4488	3.61
43.4938	3.545
43.5387	3.569
43.5836	3.535
43.6286	3.582
43.6735	3.547
43.7184	3.614
43.7634	3.6
43.8083	3.577
43.8532	3.621
43.8982	3.631
43.9431	3.593
43.988	3.591

## Sheet: Sheet1
Source Data For Supplementary Figure 9 Vps23 (TSG101) only series
250117ODINana200TSG101only001:10_UV1_280nm
ml	mAU
0	1.321
0.044954	-0.311
0.0899081	-0.326
0.134862	-0.283
0.179816	-0.239
0.22477	-0.135
0.269724	-0.173
0.314678	-0.234
0.359632	-0.911
0.404586	-1.696
0.44954	-2.279
0.494494	-2.28
0.539448	-1.918
0.584402	-0.68
0.629356	-0.999
0.674311	-0.688
0.719265	-0.641
0.764219	-0.612
0.809173	-0.566
0.854127	-0.457
0.899081	-0.47
0.944035	-0.395
0.988989	-0.445
1.03394	-0.379
1.0789	-0.354
1.12385	-0.397
1.1688	-0.43
1.21376	-0.366
1.25871	-0.412
1.30367	-0.412
1.34862	-0.371
1.39358	-0.36
1.43853	-0.365
1.48348	-0.372
1.52844	-0.408
1.57339	-0.365
1.61835	-0.421
1.6633	-0.373
1.70825	-0.377
1.75321	-0.362
1.79816	-0.428
1.84312	-0.36
1.88807	-0.355
1.93302	-0.412
1.97798	-0.416
2.02293	-0.369
2.06789	-0.389
2.11284	-0.397
2.15779	-0.337
2.20275	-0.384
2.2477	-0.335
2.29266	-0.414
2.33761	-0.347
2.38256	-0.303
2.42752	-0.269
2.47247	-0.32
2.51743	-0.269
2.56238	-0.272
2.60733	-0.287
2.65229	-0.284
2.69724	-0.255
2.7422	-0.234
2.78715	-0.264
2.8321	-0.255
2.87706	-0.239
2.92201	-0.272
2.96697	-0.284
3.01192	-0.262
3.05687	-0.177
3.10183	-0.167
3.14678	-0.219
3.19174	-0.244
3.23669	-0.241
3.28164	-0.179
3.3266	-0.245
3.37155	-0.292
3.41651	-0.232
3.46146	-0.256
3.50641	-0.235
3.55137	-0.217
3.59632	-0.303
3.64128	-0.254
3.68623	-0.239
3.73118	-0.235
3.77614	-0.181
3.82109	-0.154
3.86605	-0.271
3.911	-0.204
3.95596	-0.227
4.00091	-0.236
4.04586	-0.223
4.09082	-0.249
4.13577	-0.18
4.18073	-0.169
4.22568	-0.104
4.27063	-0.097
4.31559	-0.061
4.36054	-0.076
4.4055	-0.121
4.45045	-0.21
4.4954	-0.185
4.54036	-0.077
4.58531	-0.128
4.63027	-0.113
4.67522	-0.072
4.72017	-0.119
4.76513	-0.181
4.81008	-0.133
4.85504	-0.107
4.89999	-0.046
4.94494	-0.103
4.9899	-0.133
5.03485	-0.109
5.07981	-0.097
5.12476	-0.051
5.16971	-0.12
5.21467	-0.095
5.25962	-0.024
5.30458	-0.056
5.34953	-0.089
5.39448	-0.109
5.43944	-0.119
5.48439	-0.09
5.52935	-0.086
5.5743	-0.063
5.61925	-0.039
5.66421	-0.075
5.70916	-0.082
5.75412	-0.082
5.79907	-0.144
5.84402	-0.057
5.88898	-0.042
5.93393	-0.079
5.97889	-0.127
6.02384	-0.023
6.06879	-0.051
6.11375	-0.021
6.1587	-0.074
6.20366	-0.047
6.24861	0.013
6.29356	-0.028
6.33852	-0.143
6.38347	-0.052
6.42843	-0.023
6.47338	-0.046
6.51834	0.009
6.56329	-0.008
6.60824	-0.068
6.6532	-0.028
6.69815	0.044
6.74311	0.066
6.78806	0.102
6.83301	0.029
6.87797	0.113
6.92292	0.122
6.96788	0.109
7.01283	0.128
7.05778	0.235
7.10274	0.253
7.14769	0.294
7.19265	0.287
7.2376	0.313
7.28255	0.39
7.32751	0.449
7.37246	0.419
7.41742	0.41
7.46237	0.489
7.50732	0.472
7.55228	0.558
7.59723	0.547
7.64219	0.517
7.68714	0.582
7.73209	0.526
7.77705	0.501
7.822	0.598
7.86696	0.569
7.91191	0.497
7.95686	0.553
8.00182	0.598
8.04677	0.612
8.09173	0.538
8.13668	0.637
8.18163	0.678
8.22659	0.599
8.27154	0.623
8.3165	0.669
8.36145	0.569
8.4064	0.652
8.45136	0.639
8.49631	0.638
8.54127	0.677
8.58622	0.652
8.63117	0.67
8.67613	0.687
8.72108	0.636
8.76604	0.614
8.81099	0.656
8.85594	0.678
8.9009	0.617
8.94585	0.66
8.99081	0.678
9.03576	0.728
9.08072	0.683
9.12567	0.647
9.17062	0.638
9.21558	0.622
9.26053	0.625
9.30549	0.695
9.35044	0.597
9.39539	0.62
9.44035	0.634
9.4853	0.688
9.53026	0.728
9.57521	0.709
9.62016	0.653
9.66512	0.712
9.71007	0.71
9.75503	0.795
9.79998	0.741
9.84493	0.69
9.88989	0.753
9.93484	0.669
9.9798	0.725
10.0247	0.73
10.0697	0.741
10.1147	0.817
10.1596	0.823
10.2046	0.803
10.2495	0.827
10.2945	0.79
10.3394	0.77
10.3844	0.772
10.4293	0.784
10.4743	0.839
10.5192	0.798
10.5642	0.88
10.6092	0.802
10.6541	0.814
10.6991	0.831
10.744	0.854
10.789	0.849
10.8339	0.855
10.8789	0.913
10.9238	0.864
10.9688	0.93
11.0137	0.839
11.0587	0.88
11.1036	0.921
11.1486	0.9
11.1936	0.906
11.2385	0.956
11.2835	0.941
11.3284	0.95
11.3734	0.99
11.4183	1.029
11.4633	1.011
11.5082	0.965
11.5532	1.01
11.5981	1.02
11.6431	1
11.688	0.99
11.733	1.028
11.778	1.084
11.8229	1.016
11.8679	1.117
11.9128	1.056
11.9578	1.044
12.0027	1.034
12.0477	0.993
12.0926	1.11
12.1376	1.059
12.1825	1.107
12.2275	1.126
12.2725	1.172
12.3174	1.169
12.3624	1.147
12.4073	1.074
12.4523	1.134
12.4972	1.154
12.5422	1.179
12.5871	1.117
12.6321	1.178
12.677	1.157
12.722	1.165
12.7669	1.167
12.8119	1.236
12.8569	1.288
12.9018	1.397
12.9468	1.818
12.9917	2.503
13.0367	3.714
13.0816	6.134
13.1266	10.202
13.1715	15.712
13.2165	22.535
13.2614	30.034
13.3064	37.213
13.3513	45.556
13.3963	54.435
13.4413	62.121
13.4862	68.808
13.5312	74.052
13.5761	77.201
13.6211	79.51
13.666	81.236
13.711	81.694
13.7559	80.994
13.8009	79.798
13.8458	78.048
13.8908	76.131
13.9358	73.558
13.9807	70.977
14.0257	68.151
14.0706	65.527
14.1156	62.87
14.1605	60.8
14.2055	57.919
14.2504	54.973
14.2954	51.865
14.3403	49.18
14.3853	46.214
14.4302	44.083
14.4752	41.473
14.5202	38.829
14.5651	36.123
14.6101	33.731
14.655	31.345
14.7	29.468
14.7449	27.282
14.7899	25.253
14.8348	23.316
14.8798	21.749
14.9247	19.957
14.9697	18.806
15.0146	17.515
15.0596	16.196
15.1046	14.987
15.1495	13.956
15.1945	12.95
15.2394	12.107
15.2844	11.302
15.3293	10.395
15.3743	9.614
15.4192	8.95
15.4642	8.348
15.5091	7.731
15.5541	7.226
15.5991	6.791
15.644	6.288
15.689	5.863
15.7339	5.549
15.7789	5.165
15.8238	4.788
15.8688	4.602
15.9137	4.251
15.9587	3.959
16.0036	3.82
16.0486	3.599
16.0935	3.465
16.1385	3.247
16.1835	3.041
16.2284	3.008
16.2734	2.839
16.3183	2.788
16.3633	2.581
16.4082	2.637
16.4532	2.475
16.4981	2.419
16.5431	2.343
16.588	2.303
16.633	2.228
16.6779	2.215
16.7229	2.13
16.7679	2.142
16.8128	2.122
16.8578	2.043
16.9027	2.003
16.9477	2.042
16.9926	1.989
17.0376	1.906
17.0825	1.908
17.1275	1.928
17.1724	1.971
17.2174	1.984
17.2623	1.978
17.3073	1.914
17.3523	1.959
17.3972	1.912
17.4422	1.862
17.4871	1.87
17.5321	1.989
17.577	1.903
17.622	1.976
17.6669	1.9
17.7119	1.981
17.7568	2.008
17.8018	1.962
17.8468	1.96
17.8917	2.021
17.9367	1.92
17.9816	1.935
18.0266	1.981
18.0715	2.001
18.1165	1.923
18.1614	1.981
18.2064	1.997
18.2513	1.923
18.2963	1.925
18.3412	1.931
18.3862	1.858
18.4312	1.968
18.4761	1.998
18.5211	1.996
18.566	1.948
18.611	1.96
18.6559	1.934
18.7009	1.855
18.7458	1.874
18.7908	1.882
18.8357	1.832
18.8807	1.857
18.9256	1.959
18.9706	1.882
19.0156	1.918
19.0605	1.898
19.1055	1.931
19.1504	1.875
19.1954	1.866
19.2403	1.858
19.2853	1.906
19.3302	1.88
19.3752	1.865
19.4201	1.837
19.4651	1.799
19.5101	1.848
19.555	1.824
19.6	1.815
19.6449	1.844
19.6899	1.881
19.7348	1.888
19.7798	1.801
19.8247	1.884
19.8697	1.874
19.9146	1.935
19.9596	1.91
20.0045	1.878
20.0495	1.889
20.0945	1.892
20.1394	1.856
20.1844	1.977
20.2293	1.87
20.2743	1.943
20.3192	2.028
20.3642	1.933
20.4091	1.994
20.4541	1.92
20.499	1.912
20.544	1.909
20.5889	1.923
20.6339	1.944
20.6789	1.956
20.7238	2.014
20.7688	1.987
20.8137	2.085
20.8587	2.077
20.9036	2.039
20.9486	2.061
20.9935	2.083
21.0385	2.069
21.0834	2.149
21.1284	2.118
21.1734	2.163
21.2183	2.206
21.2633	2.213
21.3082	2.22
21.3532	2.224
21.3981	2.196
21.4431	2.182
21.488	2.2
21.533	2.134
21.5779	2.139
21.6229	2.087
21.6678	2.017
21.7128	2.006
21.7578	1.909
21.8027	1.815
21.8477	1.805
21.8926	1.706
21.9376	1.671
21.9825	1.574
22.0275	1.548
22.0724	1.555
22.1174	1.535
22.1623	1.464
22.2073	1.565
22.2522	1.572
22.2972	1.655
22.3422	1.676
22.3871	1.826
22.4321	1.936
22.477	1.929
22.522	2.091
22.5669	2.253
22.6119	2.281
22.6568	2.236
22.7018	2.394
22.7467	2.353
22.7917	2.39
22.8366	2.479
22.8816	2.463
22.9266	2.479
22.9715	2.57
23.0165	2.546
23.0614	2.512
23.1064	2.54
23.1513	2.585
23.1963	2.512
23.2412	2.578
23.2862	2.583
23.3311	2.562
23.3761	2.545
23.4211	2.537
23.466	2.502
23.511	2.525
23.5559	2.522
23.6009	2.516
23.6458	2.452
23.6908	2.468
23.7357	2.444
23.7807	2.551
23.8256	2.548
23.8706	2.519
23.9155	2.356
23.9605	2.499
24.0055	2.438
24.0504	2.383
24.0954	2.413
24.1403	2.445
24.1853	2.464
24.2302	2.486
24.2752	2.428
24.3201	2.4
24.3651	2.477
24.41	2.525
24.455	2.415
24.4999	2.424
24.5449	2.467
24.5899	2.497
24.6348	2.529
24.6798	2.515
24.7247	2.538
24.7697	2.484
24.8146	2.549
24.8596	2.527
24.9045	2.536
24.9495	2.563
24.9944	2.497
25.0394	2.58
25.0844	2.579
25.1293	2.637
25.1743	2.566
25.2192	2.561
25.2642	2.595
25.3091	2.544
25.3541	2.526
25.399	2.664
25.444	2.627
25.4889	2.595
25.5339	2.65
25.5788	2.679
25.6238	2.703
25.6688	2.633
25.7137	2.706
25.7587	2.704
25.8036	2.716
25.8486	2.796
25.8935	2.703
25.9385	2.761
25.9834	2.874
26.0284	2.939
26.0733	3.035
26.1183	3.157
26.1632	3.393
26.2082	3.611
26.2532	3.798
26.2981	4.23
26.3431	4.512
26.388	5.003
26.433	5.41
26.4779	5.926
26.5229	6.38
26.5678	7.06
26.6128	7.559
26.6577	8.171
26.7027	8.809
26.7477	9.357
26.7926	9.655
26.8376	10.021
26.8825	10.385
26.9275	10.555
26.9724	10.634
27.0174	10.59
27.0623	10.477
27.1073	10.271
27.1522	10.01
27.1972	9.635
27.2421	9.201
27.2871	8.756
27.3321	8.292
27.377	7.717
27.422	7.27
27.4669	6.77
27.5119	6.316
27.5568	5.821
27.6018	5.481
27.6467	5.014
27.6917	4.725
27.7366	4.322
27.7816	4.047
27.8265	3.808
27.8715	3.557
27.9165	3.437
27.9614	3.304
28.0064	3.269
28.0513	3.212
28.0963	3.193
28.1412	3.046
28.1862	2.93
28.2311	2.915
28.2761	2.892
28.321	2.875
28.366	2.788
28.4109	2.876
28.4559	2.848
28.5009	2.839
28.5458	2.809
28.5908	2.764
28.6357	2.793
28.6807	2.73
28.7256	2.74
28.7706	2.755
28.8155	2.711
28.8605	2.725
28.9054	2.674
28.9504	2.783
28.9954	2.71
29.0403	2.73
29.0853	2.788
29.1302	2.673
29.1752	2.717
29.2201	2.701
29.2651	2.713
29.31	2.664
29.355	2.703
29.3999	2.679
29.4449	2.731
29.4898	2.733
29.5348	2.752
29.5798	2.629
29.6247	2.636
29.6697	2.718
29.7146	2.633
29.7596	2.647
29.8045	2.594
29.8495	2.717
29.8944	2.65
29.9394	2.653
29.9843	2.658
30.0293	3.23
30.0742	2.904
30.1192	2.952
30.1642	3.006
30.2091	3.029
30.2541	3.031
30.299	2.981
30.344	2.97
30.3889	2.995
30.4339	3.091
30.4788	3.002
30.5238	2.983
30.5687	2.951
30.6137	3.138
30.6587	3.095
30.7036	3.214
30.7486	3.112
30.7935	3.107
30.8385	3.068
30.8834	3.054
30.9284	3.015
30.9733	2.941
31.0183	2.943
31.0632	2.962
31.1082	2.919
31.1531	2.946
31.1981	2.961
31.2431	2.911
31.288	2.923
31.333	2.951
31.3779	3.053
31.4229	3.022
31.4678	2.983
31.5128	2.997
31.5577	3.013
31.6027	3.015
31.6476	3.041
31.6926	3.052
31.7375	3.004
31.7825	3.013
31.8275	3.104
31.8724	3.042
31.9174	3.086
31.9623	3.115
32.0073	3.17
32.0522	3.124
32.0972	3.031
32.1421	3.154
32.1871	3.104
32.232	3.121
32.277	3.14
32.322	3.14
32.3669	3.08
32.4119	3.124
32.4568	3.19
32.5018	3.156
32.5467	3.141
32.5917	3.179
32.6366	3.145
32.6816	3.232
32.7265	3.206
32.7715	3.17
32.8164	3.199
32.8614	3.227
32.9064	3.203
32.9513	3.135
32.9963	3.151
33.0412	3.162
33.0862	3.203
33.1311	3.152
33.1761	3.174
33.221	3.212
33.266	3.223
33.3109	3.139
33.3559	3.226
33.4008	3.234
33.4458	3.21
33.4908	3.148
33.5357	3.288
33.5807	3.274
33.6256	3.2
33.6706	3.206
33.7155	3.268
33.7605	3.218
33.8054	3.213
33.8504	3.301
33.8953	3.259
33.9403	3.237
33.9853	3.174
34.0302	3.191
34.0752	3.271
34.1201	3.271
34.1651	3.291
34.21	3.251
34.255	3.237
34.2999	3.193
34.3449	3.283
34.3898	3.243
34.4348	3.213
34.4797	3.271
34.5247	3.24
34.5697	3.262
34.6146	3.19
34.6596	3.225
34.7045	3.234
34.7495	3.256
34.7944	3.287
34.8394	3.232
34.8843	3.205
34.9293	3.266
34.9742	3.271
35.0192	3.29
35.0641	3.335
35.1091	3.312
35.1541	3.329
35.199	3.252
35.244	3.306
35.2889	3.247
35.3339	3.313
35.3788	3.232
35.4238	3.361
35.4687	3.39
35.5137	3.362
35.5586	3.4
35.6036	3.24
35.6485	3.304
35.6935	3.33
35.7385	3.395
35.7834	3.322
35.8284	3.338
35.8733	3.397
35.9183	3.338
35.9632	3.337
36.0082	3.469
36.0531	3.442
36.0981	3.359
36.143	3.361
36.188	3.415
36.233	3.354
36.2779	3.355
36.3229	3.411
36.3678	3.425
36.4128	3.43
36.4577	3.465
36.5027	3.449
36.5476	3.467
36.5926	3.415
36.6375	3.418
36.6825	3.425
36.7274	3.422
36.7724	3.348
36.8174	3.253
36.8623	3.257
36.9073	3.353
36.9522	3.344
36.9972	3.37
37.0421	3.413
37.0871	3.352
37.132	3.444
37.177	3.397
37.2219	3.359
37.2669	3.444
37.3118	3.408
37.3568	3.422
37.4018	3.348
37.4467	3.388
37.4917	3.404
37.5366	3.406
37.5816	3.475
37.6265	3.445
37.6715	3.384
37.7164	3.456
37.7614	3.479
37.8063	3.466
37.8513	3.504
37.8963	3.51
37.9412	3.455
37.9862	3.512
38.0311	3.535
38.0761	3.528
38.121	3.525
38.166	3.604
38.2109	3.604
38.2559	3.615
38.3008	3.592
38.3458	3.576
38.3907	3.589
38.4357	3.539
38.4807	3.442
38.5256	3.477
38.5706	3.494
38.6155	3.493
38.6605	3.531
38.7054	3.45
38.7504	3.477
38.7953	3.473
38.8403	3.464
38.8852	3.418
38.9302	3.324
38.9751	3.36
39.0201	3.346
39.0651	3.413
39.11	3.442
39.155	3.488
39.1999	3.469
39.2449	3.601
39.2898	3.476
39.3348	3.5
39.3797	3.561
39.4247	3.581
39.4696	3.516
39.5146	3.572
39.5596	3.582
39.6045	3.597
39.6495	3.667
39.6944	3.626
39.7394	3.649
39.7843	3.633
39.8293	3.652
39.8742	3.682
39.9192	3.698
39.9641	3.706
40.0091	3.755
40.054	3.724
40.099	3.683
40.144	3.703
40.1889	3.763
40.2339	3.749
40.2788	3.706
40.3238	3.677
40.3687	3.687
40.4137	3.67
40.4586	3.714
40.5036	3.707
40.5485	3.75
40.5935	3.792
40.6384	3.692
40.6834	3.69
40.7284	3.716
40.7733	3.74
40.8183	3.719
40.8632	3.732
40.9082	3.792
40.9531	3.772
40.9981	3.816
41.043	3.799
41.088	3.843
41.1329	3.754
41.1779	3.847
41.2228	3.836
41.2678	3.821
41.3128	3.785
41.3577	3.842
41.4027	3.896
41.4476	3.836
41.4926	3.838
41.5375	3.87
41.5825	3.856
41.6274	3.887
41.6724	3.921
41.7173	3.916
41.7623	3.934
41.8073	3.851
41.8522	3.891
41.8972	3.939
41.9421	4.006
41.9871	3.947
42.032	4.004
42.077	3.991
42.1219	3.947
42.1669	3.957
42.2118	3.956
42.2568	3.983
42.3017	3.877
42.3467	3.956
42.3917	3.859
42.4366	3.949
42.4816	4.022
42.5265	3.945
42.5715	3.998
42.6164	3.946
42.6614	3.946
42.7063	3.965
42.7513	4.033
42.7962	3.949
42.8412	4.024
42.8861	3.956
42.9311	3.963
42.9761	3.952
43.021	3.942
43.066	4.01
43.1109	4.003
43.1559	3.985
43.2008	3.955
43.2458	4.03
43.2907	3.954
43.3357	3.974
43.3806	3.897
43.4256	3.95
43.4706	4.011
43.5155	4.052
43.5605	3.982
43.6054	3.931
43.6504	4.084
43.6953	3.99
43.7403	3.915
43.7852	4.027
43.8302	3.959
43.8751	3.989
43.9201	3.994
43.965	4.053

## Sheet: Sheet2
Source Data For Supplementary Figure 9 ubiquitin only series
250117ODINana200Ubqonly001:10_UV1_280nm
ml	mAU
0	317.588
0.0480288	-1.646
0.0960576	-1.544
0.144086	-1.086
0.192115	-1.263
0.240144	-1.185
0.288173	-1.261
0.336202	-1.601
0.38423	-2.13
0.432259	-2.735
0.480288	-3.371
0.528317	-3.531
0.576346	-3.449
0.624374	-3.336
0.672403	-3.322
0.720432	-3.484
0.768461	-3.627
0.81649	-3.82
0.864518	-3.904
0.912547	-4.08
0.960576	-4.123
1.0086	-4.229
1.05663	-4.296
1.10466	-4.37
1.15269	-4.414
1.20072	-4.444
1.24875	-4.441
1.29678	-4.5
1.34481	-4.502
1.39284	-4.526
1.44086	-4.505
1.48889	-4.494
1.53692	-4.582
1.58495	-4.576
1.63298	-4.555
1.68101	-4.538
1.72904	-4.603
1.77707	-4.561
1.82509	-4.534
1.87312	-4.528
1.92115	-4.486
1.96918	-4.57
2.01721	-4.489
2.06524	-4.466
2.11327	-4.571
2.1613	-4.534
2.20932	-4.539
2.25735	-4.494
2.30538	-4.508
2.35341	-4.506
2.40144	-4.526
2.44947	-4.5
2.4975	-4.494
2.54553	-4.498
2.59356	-4.381
2.64158	-4.485
2.68961	-4.547
2.73764	-4.543
2.78567	-4.452
2.8337	-4.543
2.88173	-4.478
2.92976	-4.454
2.97779	-4.479
3.02581	-4.496
3.07384	-4.471
3.12187	-4.44
3.1699	-4.331
3.21793	-4.462
3.26596	-4.456
3.31399	-4.468
3.36202	-4.403
3.41005	-4.431
3.45807	-4.454
3.5061	-4.441
3.55413	-4.49
3.60216	-4.468
3.65019	-4.456
3.69822	-4.458
3.74625	-4.43
3.79428	-4.416
3.8423	-4.4
3.89033	-4.389
3.93836	-4.398
3.98639	-4.443
4.03442	-4.38
4.08245	-4.452
4.13048	-4.405
4.17851	-4.415
4.22653	-4.394
4.27456	-4.348
4.32259	-4.387
4.37062	-4.387
4.41865	-4.347
4.46668	-4.385
4.51471	-4.441
4.56274	-4.382
4.61077	-4.344
4.65879	-4.329
4.70682	-4.348
4.75485	-4.325
4.80288	-4.367
4.85091	-4.365
4.89894	-4.309
4.94697	-4.337
4.995	-4.328
5.04302	-4.287
5.09105	-4.365
5.13908	-4.31
5.18711	-4.323
5.23514	-4.351
5.28317	-4.378
5.3312	-4.254
5.37923	-4.341
5.42725	-4.315
5.47528	-4.253
5.52331	-4.313
5.57134	-4.243
5.61937	-4.27
5.6674	-4.216
5.71543	-4.269
5.76346	-4.28
5.81149	-4.255
5.85951	-4.284
5.90754	-4.281
5.95557	-4.279
6.0036	-4.286
6.05163	-4.269
6.09966	-4.278
6.14769	-4.33
6.19572	-4.21
6.24374	-4.274
6.29177	-4.257
6.3398	-4.189
6.38783	-4.218
6.43586	-4.238
6.48389	-4.264
6.53192	-4.265
6.57995	-4.234
6.62797	-4.208
6.676	-4.17
6.72403	-4.244
6.77206	-4.235
6.82009	-4.246
6.86812	-4.226
6.91615	-4.225
6.96418	-4.122
7.01221	-4.207
7.06023	-4.213
7.10826	-4.21
7.15629	-4.169
7.20432	-4.188
7.25235	-4.148
7.30038	-4.171
7.34841	-4.114
7.39644	-4.151
7.44446	-4.158
7.49249	-4.129
7.54052	-4.118
7.58855	-4.245
7.63658	-4.165
7.68461	-4.176
7.73264	-4.11
7.78067	-4.12
7.8287	-4.112
7.87672	-4.075
7.92475	-4.095
7.97278	-4.163
8.02081	-4.086
8.06884	-4.158
8.11687	-4.081
8.1649	-4.112
8.21293	-4.102
8.26095	-4.063
8.30898	-4.126
8.35701	-4.038
8.40504	-4.129
8.45307	-4.014
8.5011	-4.079
8.54913	-4.052
8.59716	-4.005
8.64518	-4
8.69321	-4.006
8.74124	-3.992
8.78927	-4.011
8.8373	-3.987
8.88533	-3.972
8.93336	-4
8.98139	-3.989
9.02942	-4.054
9.07744	-4.024
9.12547	-4.018
9.1735	-4.07
9.22153	-3.967
9.26956	-4.034
9.31759	-4.06
9.36562	-4.005
9.41365	-4.07
9.46167	-4.028
9.5097	-4.035
9.55773	-4.069
9.60576	-4.013
9.65379	-3.968
9.70182	-3.928
9.74985	-4.031
9.79788	-3.971
9.8459	-4.057
9.89393	-4.041
9.94196	-4.078
9.98999	-4.125
10.038	-4.072
10.086	-4.06
10.1341	-4.06
10.1821	-4.053
10.2301	-4.012
10.2782	-4.064
10.3262	-4.059
10.3742	-4.053
10.4223	-4.119
10.4703	-4.075
10.5183	-4.087
10.5663	-4.103
10.6144	-4.023
10.6624	-4.037
10.7104	-4.074
10.7585	-4.118
10.8065	-4.049
10.8545	-4.08
10.9025	-4.065
10.9506	-4.034
10.9986	-4.001
11.0466	-4.036
11.0947	-4.091
11.1427	-4.012
11.1907	-4.007
11.2387	-4.026
11.2868	-3.978
11.3348	-4.031
11.3828	-4.046
11.4309	-4.082
11.4789	-4.034
11.5269	-3.998
11.5749	-3.993
11.623	-3.98
11.671	-3.981
11.719	-3.985
11.7671	-3.917
11.8151	-3.927
11.8631	-4.037
11.9111	-3.989
11.9592	-3.984
12.0072	-3.988
12.0552	-4.027
12.1033	-4.02
12.1513	-3.963
12.1993	-4.021
12.2473	-4.004
12.2954	-4.044
12.3434	-3.963
12.3914	-3.993
12.4395	-4.022
12.4875	-4.014
12.5355	-4.042
12.5835	-4.048
12.6316	-4.028
12.6796	-4.063
12.7276	-4.009
12.7757	-4.031
12.8237	-4.031
12.8717	-4.025
12.9197	-3.998
12.9678	-3.983
13.0158	-3.969
13.0638	-4.017
13.1119	-4.014
13.1599	-3.975
13.2079	-3.994
13.2559	-3.97
13.304	-3.974
13.352	-3.906
13.4	-3.916
13.4481	-3.93
13.4961	-3.974
13.5441	-4.016
13.5922	-4.016
13.6402	-3.914
13.6882	-3.975
13.7362	-3.942
13.7843	-3.971
13.8323	-3.918
13.8803	-3.976
13.9284	-3.891
13.9764	-3.933
14.0244	-3.98
14.0724	-3.963
14.1205	-3.975
14.1685	-3.962
14.2165	-3.938
14.2646	-3.938
14.3126	-3.895
14.3606	-3.906
14.4086	-3.949
14.4567	-3.868
14.5047	-3.891
14.5527	-3.952
14.6008	-3.878
14.6488	-3.941
14.6968	-3.949
14.7448	-3.886
14.7929	-3.874
14.8409	-3.963
14.8889	-3.926
14.937	-3.918
14.985	-3.941
15.033	-3.967
15.081	-3.956
15.1291	-3.92
15.1771	-3.969
15.2251	-3.953
15.2732	-3.975
15.3212	-3.928
15.3692	-3.978
15.4172	-3.968
15.4653	-3.909
15.5133	-4.035
15.5613	-3.967
15.6094	-3.952
15.6574	-3.962
15.7054	-3.844
15.7534	-3.988
15.8015	-4.001
15.8495	-3.902
15.8975	-3.93
15.9456	-3.882
15.9936	-3.955
16.0416	-3.927
16.0896	-3.863
16.1377	-3.903
16.1857	-3.893
16.2337	-3.866
16.2818	-3.932
16.3298	-3.869
16.3778	-3.861
16.4259	-3.871
16.4739	-3.891
16.5219	-3.901
16.5699	-3.905
16.618	-3.855
16.666	-3.912
16.714	-3.889
16.7621	-3.817
16.8101	-3.87
16.8581	-3.849
16.9061	-3.835
16.9542	-3.815
17.0022	-3.824
17.0502	-3.785
17.0983	-3.719
17.1463	-3.759
17.1943	-3.752
17.2423	-3.789
17.2904	-3.767
17.3384	-3.768
17.3864	-3.811
17.4345	-3.768
17.4825	-3.758
17.5305	-3.724
17.5785	-3.741
17.6266	-3.734
17.6746	-3.718
17.7226	-3.689
17.7707	-3.55
17.8187	-3.444
17.8667	-2.938
17.9147	-2.009
17.9628	-0.587
18.0108	0.905
18.0588	2.353
18.1069	3.502
18.1549	4.419
18.2029	5.086
18.2509	5.505
18.299	5.846
18.347	6.013
18.395	6.059
18.4431	6.134
18.4911	6.043
18.5391	5.777
18.5871	5.669
18.6352	5.382
18.6832	5.115
18.7312	4.815
18.7793	4.512
18.8273	4.095
18.8753	3.678
18.9233	3.278
18.9714	2.953
19.0194	2.47
19.0674	2.263
19.1155	1.841
19.1635	1.52
19.2115	1.171
19.2596	0.829
19.3076	0.533
19.3556	0.255
19.4036	-0.055
19.4517	-0.24
19.4997	-0.634
19.5477	-0.885
19.5958	-1.1
19.6438	-1.249
19.6918	-1.475
19.7398	-1.594
19.7879	-1.808
19.8359	-1.982
19.8839	-2.036
19.932	-2.151
19.98	-2.283
20.028	-2.462
20.076	-2.507
20.1241	-2.64
20.1721	-2.654
20.2201	-2.724
20.2682	-2.842
20.3162	-2.839
20.3642	-2.932
20.4122	-2.968
20.4603	-2.984
20.5083	-3.089
20.5563	-3.134
20.6044	-3.111
20.6524	-3.158
20.7004	-3.135
20.7484	-3.152
20.7965	-3.253
20.8445	-3.223
20.8925	-3.22
20.9406	-3.178
20.9886	-3.254
21.0366	-3.245
21.0846	-3.235
21.1327	-3.205
21.1807	-3.255
21.2287	-3.287
21.2768	-3.311
21.3248	-3.268
21.3728	-3.214
21.4208	-3.19
21.4689	-3.271
21.5169	-3.193
21.5649	-3.304
21.613	-3.34
21.661	-3.402
21.709	-3.427
21.757	-3.578
21.8051	-3.691
21.8531	-3.753
21.9011	-3.874
21.9492	-3.933
21.9972	-4.13
22.0452	-4.155
22.0932	-4.24
22.1413	-4.271
22.1893	-4.268
22.2373	-4.164
22.2854	-4.152
22.3334	-4.011
22.3814	-3.923
22.4295	-3.726
22.4775	-3.646
22.5255	-3.551
22.5735	-3.342
22.6216	-3.238
22.6696	-3.11
22.7176	-3.056
22.7657	-2.944
22.8137	-2.936
22.8617	-2.904
22.9097	-2.873
22.9578	-2.841
23.0058	-2.807
23.0538	-2.818
23.1019	-2.84
23.1499	-2.861
23.1979	-2.791
23.2459	-2.784
23.294	-2.881
23.342	-2.749
23.39	-2.77
23.4381	-2.815
23.4861	-2.756
23.5341	-2.831
23.5821	-2.806
23.6302	-2.819
23.6782	-2.84
23.7262	-2.832
23.7743	-2.854
23.8223	-2.817
23.8703	-2.806
23.9183	-2.881
23.9664	-2.805
24.0144	-2.779
24.0624	-2.816
24.1105	-2.82
24.1585	-2.814
24.2065	-2.838
24.2545	-2.823
24.3026	-2.827
24.3506	-2.84
24.3986	-2.809
24.4467	-2.836
24.4947	-2.828
24.5427	-2.822
24.5907	-2.826
24.6388	-2.796
24.6868	-2.802
24.7348	-2.787
24.7829	-2.796
24.8309	-2.757
24.8789	-2.717
24.9269	-2.826
24.975	-2.791
25.023	-2.771
25.071	-2.662
25.1191	-0.724
25.1671	-1.465
25.2151	-1.386
25.2632	-1.341
25.3112	-1.246
25.3592	-1.305
25.4072	-1.351
25.4553	-1.443
25.5033	-1.469
25.5513	-1.592
25.5994	-1.667
25.6474	-1.418
25.6954	-1.325
25.7434	-1.378
25.7915	-1.366
25.8395	-1.412
25.8875	-1.316
25.9356	-1.281
25.9836	-1.222
26.0316	-1.105
26.0796	-1.027
26.1277	-0.893
26.1757	-0.75
26.2237	-0.596
26.2718	-0.443
26.3198	-0.197
26.3678	0.01
26.4158	0.357
26.4639	0.717
26.5119	1.102
26.5599	1.537
26.608	2.064
26.656	2.592
26.704	3.118
26.752	3.639
26.8001	4.075
26.8481	4.492
26.8961	4.887
26.9442	5.182
26.9922	5.342
27.0402	5.435
27.0882	5.506
27.1363	5.491
27.1843	5.28
27.2323	5.135
27.2804	4.867
27.3284	4.535
27.3764	4.394
27.4244	3.835
27.4725	3.2
27.5205	2.885
27.5685	2.461
27.6166	2.098
27.6646	1.812
27.7126	1.375
27.7606	1.204
27.8087	0.85
27.8567	0.639
27.9047	0.589
27.9528	0.382
28.0008	0.167
28.0488	0.041
28.0969	-0.128
28.1449	-0.243
28.1929	-0.288
28.2409	-0.352
28.289	-0.365
28.337	-0.51
28.385	-0.489
28.4331	-0.599
28.4811	-0.371
28.5291	-0.7
28.5771	-0.724
28.6252	-0.663
28.6732	-0.634
28.7212	-0.71
28.7693	-0.704
28.8173	-0.636
28.8653	-0.651
28.9133	-0.613
28.9614	-0.619
29.0094	-0.383
29.0574	-0.562
29.1055	-0.609
29.1535	-0.618
29.2015	-0.693
29.2495	-0.674
29.2976	-0.68
29.3456	-0.757
29.3936	-0.652
29.4417	-0.616
29.4897	-0.699
29.5377	-0.63
29.5857	-0.574
29.6338	-0.588
29.6818	-0.55
29.7298	-0.669
29.7779	-0.613
29.8259	-0.527
29.8739	-0.611
29.9219	-0.547
29.97	-0.441
30.018	-0.489
30.066	-0.501
30.1141	-0.475
30.1621	-0.437
30.2101	-0.531
30.2581	-0.416
30.3062	-0.392
30.3542	-0.468
30.4022	-0.403
30.4503	-0.436
30.4983	-0.468
30.5463	-0.475
30.5943	-0.471
30.6424	-0.409
30.6904	-0.462
30.7384	-0.534
30.7865	-0.555
30.8345	-0.484
30.8825	-0.456
30.9305	-0.491
30.9786	-0.446
31.0266	-0.462
31.0746	-0.52
31.1227	-0.517
31.1707	-0.55
31.2187	-0.455
31.2668	-0.462
31.3148	-0.373
31.3628	-0.36
31.4108	-0.397
31.4589	-0.403
31.5069	-0.29
31.5549	-0.289
31.603	-0.318
31.651	-0.318
31.699	-0.257
31.747	-0.305
31.7951	-0.371
31.8431	-0.304
31.8911	-0.374
31.9392	-0.367
31.9872	-0.29
32.0352	-0.249
32.0832	-0.282
32.1313	-0.245
32.1793	-0.256
32.2273	-0.211
32.2754	-0.221
32.3234	-0.248
32.3714	-0.239
32.4194	-0.21
32.4675	-0.173
32.5155	-0.186
32.5635	-0.177
32.6116	-0.228
32.6596	-0.167
32.7076	-0.151
32.7556	-0.141
32.8037	-0.123
32.8517	-0.172
32.8997	-0.113
32.9478	-0.073
32.9958	-0.138
33.0438	-0.046
33.0918	-0.095
33.1399	-0.174
33.1879	-0.083
33.2359	-0.122
33.284	-0.086
33.332	-0.058
33.38	-0.038
33.428	-0.1
33.4761	-0.065
33.5241	-0.032
33.5721	0.014
33.6202	0.024
33.6682	0.007
33.7162	0.094
33.7642	0.018
33.8123	0.009
33.8603	-0.007
33.9083	-0.021
33.9564	0.051
34.0044	-0.074
34.0524	-0.017
34.1005	-0.081
34.1485	0
34.1965	-0.04
34.2445	-0.01
34.2926	-0.081
34.3406	-0.07
34.3886	-0.02
34.4367	-0.042
34.4847	-0.13
34.5327	-0.067
34.5807	-0.112
34.6288	-0.106
34.6768	-0.119
34.7248	-0.16
34.7729	-0.175
34.8209	-0.154
34.8689	-0.166
34.9169	-0.139
34.965	-0.109
35.013	-0.1
35.061	-0.065
35.1091	-0.09
35.1571	-0.136
35.2051	-0.186
35.2531	-0.063
35.3012	-0.124
35.3492	-0.138
35.3972	-0.062
35.4453	-0.06
35.4933	-0.149
35.5413	0.005
35.5893	-0.05
35.6374	-0.096
35.6854	-0.044
35.7334	-0.037
35.7815	-0.045
35.8295	-0.057
35.8775	-0.088
35.9255	-0.014
35.9736	0.003
36.0216	-0.061
36.0696	0.017
36.1177	0.057
36.1657	0.03
36.2137	-0.01
36.2617	0.023
36.3098	0.012
36.3578	0
36.4058	-0.02
36.4539	0.001
36.5019	0.013
36.5499	0.03
36.5979	0.041
36.646	0.059
36.694	0.184
36.742	0.13
36.7901	0.133
36.8381	0.136
36.8861	0.163
36.9342	0.13
36.9822	0.193
37.0302	0.237
37.0782	0.203
37.1263	0.203
37.1743	0.131
37.2223	0.184
37.2704	0.212
37.3184	0.158
37.3664	0.117
37.4144	0.175
37.4625	0.142
37.5105	0.19
37.5585	0.104
37.6066	0.258
37.6546	0.152
37.7026	0.177
37.7506	0.162
37.7987	0.209
37.8467	0.157
37.8947	0.132
37.9428	0.222
37.9908	0.172
38.0388	0.268
38.0868	0.215
38.1349	0.15
38.1829	0.157
38.2309	0.256
38.279	0.2
38.327	0.249
38.375	0.227
38.423	0.239
38.4711	0.318
38.5191	0.282
38.5671	0.245
38.6152	0.29
38.6632	0.329
38.7112	0.243
38.7592	0.369
38.8073	0.318
38.8553	0.309
38.9033	0.341
38.9514	0.353
38.9994	0.388
39.0474	0.339
39.0954	0.334
39.1435	0.373
39.1915	0.343
39.2395	0.325
39.2876	0.364
39.3356	0.315
39.3836	0.315
39.4316	0.32
39.4797	0.417
39.5277	0.32
39.5757	0.375
39.6238	0.393
39.6718	0.387
39.7198	0.415
39.7678	0.457
39.8159	0.452
39.8639	0.503
39.9119	0.375
39.96	0.36
40.008	0.371
40.056	0.38
40.1041	0.381
40.1521	0.405
40.2001	0.454
40.2481	0.494
40.2962	0.444
40.3442	0.495
40.3922	0.45
40.4403	0.46
40.4883	0.388
40.5363	0.427
40.5843	0.533
40.6324	0.454
40.6804	0.451
40.7284	0.521
40.7765	0.495
40.8245	0.48
40.8725	0.448
40.9205	0.482
40.9686	0.546
41.0166	0.539
41.0646	0.525
41.1127	0.511
41.1607	0.541
41.2087	0.636
41.2567	0.655
41.3048	0.606
41.3528	0.557
41.4008	0.548
41.4489	0.566
41.4969	0.634
41.5449	0.583
41.5929	0.626
41.641	0.628
41.689	0.591
41.737	0.632
41.7851	0.612
41.8331	0.633
41.8811	0.616
41.9291	0.649
41.9772	0.618
42.0252	0.578
42.0732	0.603
42.1213	0.635
42.1693	0.488
42.2173	0.506
42.2653	0.566
42.3134	0.537
42.3614	0.623
42.4094	0.555
42.4575	0.544
42.5055	0.578
42.5535	0.586
42.6015	0.612
42.6496	0.63
42.6976	0.606
42.7456	0.672
42.7937	0.58
42.8417	0.658
42.8897	0.667
42.9378	0.614
42.9858	0.682
43.0338	0.689
43.0818	0.673
43.1299	0.696
43.1779	0.75
43.2259	0.78
43.274	0.742
43.322	0.768
43.37	0.693
43.418	0.778
43.4661	0.725
43.5141	0.73
43.5621	0.734
43.6102	0.701
43.6582	0.756
43.7062	0.774
43.7542	0.726
43.8023	0.701
43.8503	0.74
43.8983	0.691
43.9464	0.704
43.9944	0.726

## Sheet: TSG-170530-001
time (min)	TSG-170530-001[Sequence2-170530]	time (min)	TSG-170530-001[Sequence2-170530]
0	-0.000255139	31.2113	70547
0.0168346	-9.29731e-07	31.2281	71085.3
0.0336691	0.000305811	31.2449	70867.6
0.0505037	0.000620128	31.2618	70685
0.0673382	0.000932311	31.2786	70515.8
0.0841728	0.001254	31.2954	70305.5
0.101007	0.00156776	31.3123	70056.1
0.117842	0.00180685	31.3291	69788.4
0.134676	0.00186254	31.3459	69537
0.151511	0.00165931	31.3628	69317.9
0.168346	0.00127323	31.3796	69105.1
0.18518	0.00087691	31.3965	68885.2
0.202015	0.000587664	31.4133	68648.3
0.218849	0.000446119	31.4301	68385.4
0.235684	0.000451883	31.447	68106.2
0.252518	0.00054563	31.4638	67795.4
0.269353	0.000628602	31.4806	67430.7
0.286187	0.000628435	31.4975	67042.2
0.303022	0.000522803	31.5143	66654.1
0.319857	0.000331442	31.5311	66287.4
0.336691	9.87122e-05	31.548	65974.2
0.353526	-0.000102019	31.5648	65717.7
0.37036	-0.000150907	31.5816	65500.8
0.387195	3.71567e-05	31.5985	65310.1
0.404029	0.000374033	31.6153	65108.4
0.420864	0.00064974	31.6321	64851.8
0.437699	0.000718383	31.649	64552.9
0.454533	0.000580618	31.6658	64259
0.471368	0.000347619	31.6826	63982.3
0.488202	0.000139539	31.6995	63720
0.505037	1.81301e-05	31.7163	63464.9
0.521871	2.37297e-06	31.7331	63198.8
0.538706	9.51083e-05	31.75	62916.2
0.55554	0.000274739	31.7668	62622.9
0.572375	0.000481237	31.7836	62330.9
0.58921	0.00065027	31.8005	62060.4
0.606044	0.000754628	31.8173	61813.3
0.622879	0.000794721	31.8341	61573.7
0.639713	0.000751511	31.851	61345.5
0.656548	0.00058541	31.8678	61139.7
0.673382	0.000310897	31.8847	60948.9
0.690217	7.406e-06	31.9015	60769.7
0.707051	-0.000264328	31.9183	60609.2
0.723886	-0.000497579	31.9352	60465.7
0.740721	-0.000706669	31.952	60328.7
0.757555	-0.000902465	31.9688	60194
0.77439	-0.00109407	31.9857	60095.1
0.791224	-0.00129821	32.0025	59961
0.808059	-0.0015291	32.0193	59788
0.824893	-0.00176766	32.0362	59652.5
0.841728	-0.00196962	32.053	59537.4
0.858562	-0.00211015	32.0698	59424.7
0.875397	-0.00219427	32.0867	59315.1
0.892232	-0.0022478	32.1035	59218.9
0.909066	-0.00230145	32.1203	59137.7
0.925901	-0.00235433	32.1372	59054.9
0.942735	-0.00236586	32.154	58958.4
0.95957	-0.00230499	32.1708	58863
0.976404	-0.00219228	32.1877	58787.7
0.993239	-0.00207387	32.2045	58720.6
1.01007	-0.00197556	32.2213	58640.2
1.02691	-0.00189789	32.2382	58553.2
1.04374	-0.00183731	32.255	58479
1.06058	-0.00179194	32.2718	58415.3
1.07741	-0.00173915	32.2887	58328
1.09425	-0.00163464	32.3055	58193.8
1.11108	-0.00147165	32.3224	58041.8
1.12792	-0.00129855	32.3392	57907.2
1.14475	-0.00117031	32.356	57820.4
1.16158	-0.00111374	32.3729	57789.8
1.17842	-0.00112212	32.3897	57770.6
1.19525	-0.00117499	32.4065	57706.3
1.21209	-0.00123782	32.4234	57582
1.22892	-0.00125196	32.4402	57443.6
1.24576	-0.00116882	32.457	57335.7
1.26259	-0.00098107	32.4739	57251.3
1.27943	-0.000721923	32.4907	57147.4
1.29626	-0.00045549	32.5075	57006.8
1.3131	-0.000252831	32.5244	56856.3
1.32993	-0.000128332	32.5412	56715.9
1.34676	1.00214e-05	32.558	56602.8
1.3636	0.000254572	32.5749	56521.7
1.38043	0.000580322	32.5917	56466.9
1.39727	0.000904511	32.6085	56445.3
1.4141	0.00117184	32.6254	56450.3
1.43094	0.00136811	32.6422	56453.1
1.44777	0.00150547	32.659	56447.2
1.46461	0.001579	32.6759	56418.9
1.48144	0.00156566	32.6927	56335.1
1.49828	0.00145599	32.7095	56207.3
1.51511	0.00124672	32.7264	56064
1.53194	0.00094332	32.7432	55906.6
1.54878	0.000590858	32.76	55739.3
1.56561	0.00027007	32.7769	55579.5
1.58245	5.46695e-05	32.7937	55438.7
1.59928	-3.11285e-05	32.8106	55304.1
1.61612	-1.96332e-05	32.8274	55152.5
1.63295	2.28959e-05	32.8442	54990.8
1.64979	3.10951e-05	32.8611	54854.4
1.66662	-1.60376e-05	32.8779	54765
1.68346	-8.87061e-05	32.8947	54705.7
1.70029	-0.000149295	32.9116	54627.2
1.71712	-0.000186882	32.9284	54529.3
1.73396	-0.000214281	32.9452	54488.3
1.75079	-0.000236906	32.9621	54545.5
1.76763	-0.000223327	32.9789	54634.6
1.78446	-0.000134319	32.9957	54658.1
1.8013	9.91515e-06
1.81813	0.000136502
1.83497	0.000167355
1.8518	5.42175e-05
1.86864	-0.000170412
1.88547	-0.000416949
1.90231	-0.000628332
1.91914	-0.000800487
1.93597	-0.000948748
1.95281	-0.0010882
1.96964	-0.0012174
1.98648	-0.00130129
2.00331	-0.0012913
2.02015	-0.00116834
2.03698	-0.000961154
2.05382	-0.000739057
2.07065	-0.00058749
2.08749	-0.000568965
2.10432	-0.000681994
2.12115	-0.000843425
2.13799	-0.000949496
2.15482	-0.000960169
2.17166	-0.000905047
2.18849	-0.000837234
2.20533	-0.00079973
2.22216	-0.000809835
2.239	-0.000857866
2.25583	-0.000920001
2.27267	-0.000965765
2.2895	-0.000968414
2.30633	-0.000926767
2.32317	-0.000873758
2.34	-0.000847876
2.35684	-0.000844077
2.37367	-0.000822007
2.39051	-0.000776164
2.40734	-0.000748413
2.42418	-0.000775577
2.44101	-0.000859598
2.45785	-0.000989827
2.47468	-0.00114234
2.49151	-0.00123461
2.50835	-0.0011781
2.52518	-0.000991127
2.54202	-0.000773403
2.55885	-0.000606289
2.57569	-0.000518831
2.59252	-0.000496454
2.60936	-0.000518151
2.62619	-0.000593878
2.64303	-0.000747882
2.65986	-0.000960471
2.67669	-0.0011666
2.69353	-0.00132605
2.71036	-0.00143682
2.7272	-0.00148798
2.74403	-0.00146317
2.76087	-0.00138474
2.7777	-0.00130517
2.79454	-0.00126006
2.81137	-0.00123087
2.82821	-0.00114003
2.84504	-0.000921179
2.86187	-0.000597354
2.87871	-0.000266768
2.89554	-3.35961e-05
2.91238	6.37643e-05
2.92921	0.000102234
2.94605	0.000187664
2.96288	0.000323354
2.97972	0.000437189
2.99655	0.000472334
3.01339	0.000413979
3.03022	0.000293709
3.04705	0.000172106
3.06389	8.22103e-05
3.08072	4.52385e-06
3.09756	-0.000101337
3.11439	-0.000255715
3.13123	-0.000439075
3.14806	-0.000601419
3.1649	-0.000652784
3.18173	-0.000498249
3.19857	-0.000172032
3.2154	0.000154161
3.23224	0.000319763
3.24907	0.00027747
3.2659	0.000113524
3.28274	-3.23932e-05
3.29957	-8.4284e-05
3.31641	-3.99249e-05
3.33324	6.77871e-05
3.35008	0.000165927
3.36691	0.000158946
3.38375	3.25065e-06
3.40058	-0.00025351
3.41742	-0.00051128
3.43425	-0.000674832
3.45108	-0.000706319
3.46792	-0.000660892
3.48475	-0.000638866
3.50159	-0.000715938
3.51842	-0.000907908
3.53526	-0.0011624
3.55209	-0.00142306
3.56893	-0.00167522
3.58576	-0.00190303
3.6026	-0.00205522
3.61943	-0.00208643
3.63626	-0.00202273
3.6531	-0.00195022
3.66993	-0.00194484
3.68677	-0.00202008
3.7036	-0.00211667
3.72044	-0.00215215
3.73727	-0.00205636
3.75411	-0.00178524
3.77094	-0.00139268
3.78778	-0.00102603
3.80461	-0.000801997
3.82144	-0.000730517
3.83828	-0.000747613
3.85511	-0.000810534
3.87195	-0.000921274
3.88878	-0.00105029
3.90562	-0.00110444
3.92245	-0.00102029
3.93929	-0.000837066
3.95612	-0.000634302
3.97296	-0.000463785
3.98979	-0.0003398
4.00662	-0.000220132
4.02346	-5.99001e-06
4.04029	0.00036112
4.05713	0.000811912
4.07396	0.00122379
4.0908	0.00152922
4.10763	0.00170926
4.12447	0.00175386
4.1413	0.00166593
4.15814	0.00146392
4.17497	0.00118555
4.1918	0.000880302
4.20864	0.000605337
4.22547	0.00044423
4.24231	0.000451898
4.25914	0.000569538
4.27598	0.000694417
4.29281	0.000823643
4.30965	0.00105599
4.32648	0.00143082
4.34332	0.00183513
4.36015	0.00207848
4.37699	0.0020475
4.39382	0.00183842
4.41065	0.00162956
4.42749	0.00147294
4.44432	0.00131711
4.46116	0.00110649
4.47799	0.00081417
4.49483	0.000440773
4.51166	1.72706e-05
4.5285	-0.000402144
4.54533	-0.000782811
4.56217	-0.00111622
4.579	-0.00137973
4.59583	-0.00153978
4.61267	-0.00160372
4.6295	-0.00161872
4.64634	-0.00161265
4.66317	-0.00157936
4.68001	-0.001517
4.69684	-0.00143596
4.71368	-0.00133471
4.73051	-0.00120137
4.74735	-0.00104655
4.76418	-0.000922602
4.78101	-0.000901723
4.79785	-0.00101888
4.81468	-0.00121806
4.83152	-0.0013964
4.84835	-0.00148509
4.86519	-0.00144816
4.88202	-0.00124743
4.89886	-0.000863178
4.91569	-0.000357568
4.93253	0.000119927
4.94936	0.000417096
4.96619	0.000499508
4.98303	0.000475063
4.99986	0.00046306
5.0167	0.000478417
5.03353	0.000467647
5.05037	0.000400005
5.0672	0.000285847
5.08404	0.000139169
5.10087	-4.48454e-05
5.11771	-0.000273709
5.13454	-0.000532524
5.15137	-0.000780629
5.16821	-0.000943709
5.18504	-0.000945312
5.20188	-0.000799657
5.21871	-0.000592901
5.23555	-0.000397117
5.25238	-0.000250067
5.26922	-0.000153445
5.28605	-7.64812e-05
5.30289	-5.17394e-07
5.31972	4.94934e-05
5.33655	3.4735e-05
5.35339	-4.67669e-05
5.37022	-0.00015184
5.38706	-0.000253469
5.40389	-0.000372481
5.42073	-0.000534083
5.43756	-0.000719035
5.4544	-0.000845304
5.47123	-0.000840234
5.48807	-0.000740405
5.5049	-0.000659053
5.52173	-0.000678477
5.53857	-0.000801197
5.5554	-0.00099309
5.57224	-0.00122638
5.58907	-0.00146804
5.60591	-0.00167963
5.62274	-0.00182603
5.63958	-0.0018863
5.65641	-0.00187759
5.67325	-0.00182184
5.69008	-0.00168102
5.70692	-0.00139316
5.72375	-0.000990568
5.74058	-0.000608993
5.75742	-0.000382305
5.77425	-0.000339528
5.79109	-0.000402244
5.80792	-0.000488165
5.82476	-0.000557081
5.84159	-0.000579065
5.85843	-0.000543401
5.87526	-0.00048898
5.8921	-0.000478174
5.90893	-0.000555548
5.92576	-0.000724171
5.9426	-0.000930868
5.95943	-0.00109843
5.97627	-0.00117864
5.9931	-0.00117244
6.00994	-0.00112493
6.02677	-0.00109278
6.04361	-0.00109498
6.06044	-0.00110553
6.07728	-0.00111661
6.09411	-0.00116322
6.11094	-0.00128272
6.12778	-0.00148104
6.14461	-0.00172314
6.16145	-0.00195995
6.17828	-0.00215235
6.19512	-0.00227487
6.21195	-0.00231916
6.22879	-0.00227611
6.24562	-0.00211679
6.26246	-0.00183099
6.27929	-0.00147736
6.29612	-0.00115614
6.31296	-0.000964898
6.32979	-0.000953658
6.34663	-0.00105341
6.36346	-0.00113318
6.3803	-0.00113441
6.39713	-0.00106987
6.41397	-0.000963562
6.4308	-0.000839838
6.44764	-0.000722563
6.46447	-0.000635933
6.4813	-0.000614184
6.49814	-0.000653675
6.51497	-0.000644201
6.53181	-0.000481579
6.54864	-0.00023334
6.56548	-5.89718e-05
6.58231	-4.05409e-05
6.59915	-0.000132543
6.61598	-0.000226283
6.63282	-0.000260837
6.64965	-0.00026015
6.66648	-0.000275736
6.68332	-0.000332385
6.70015	-0.000420584
6.71699	-0.000515468
6.73382	-0.000609057
6.75066	-0.000723209
6.76749	-0.000890444
6.78433	-0.00111192
6.80116	-0.00133861
6.818	-0.00151423
6.83483	-0.00161932
6.85167	-0.00166313
6.8685	-0.0016568
6.88533	-0.00160754
6.90217	-0.00153012
6.919	-0.00144769
6.93584	-0.00138244
6.95267	-0.00135203
6.96951	-0.00136794
6.98634	-0.0014194
7.00318	-0.00147167
7.02001	-0.0015103
7.03685	-0.00155644
7.05368	-0.00161634
7.07051	-0.00162675
7.08735	-0.00151144
7.10418	-0.00132663
7.12102	-0.00121288
7.13785	-0.00122549
7.15469	-0.00130486
7.17152	-0.00137155
7.18836	-0.00140366
7.20519	-0.00141632
7.22203	-0.00142146
7.23886	-0.00142902
7.25569	-0.00145693
7.27253	-0.00149732
7.28936	-0.00145076
7.3062	-0.00115269
7.32303	-0.000573205
7.33987	8.4268e-05
7.3567	0.000573602
7.37354	0.000784843
7.39037	0.000742789
7.40721	0.000523965
7.42404	0.000199413
7.44087	-0.000167829
7.45771	-0.000522113
7.47454	-0.000809957
7.49138	-0.000993759
7.50821	-0.00109491
7.52505	-0.00116943
7.54188	-0.00123938
7.55872	-0.00126689
7.57555	-0.00120607
7.59239	-0.00108764
7.60922	-0.000991226
7.62605	-0.000965252
7.64289	-0.0010127
7.65972	-0.00109023
7.67656	-0.00111062
7.69339	-0.00102305
7.71023	-0.000879572
7.72706	-0.000769082
7.7439	-0.000736333
7.76073	-0.000776592
7.77757	-0.000860792
7.7944	-0.000939508
7.81123	-0.000931884
7.82807	-0.000768864
7.8449	-0.00046039
7.86174	-8.63732e-05
7.87857	0.000281657
7.89541	0.000621655
7.91224	0.000919178
7.92908	0.00111481
7.94591	0.00113053
7.96275	0.000948108
7.97958	0.000651456
7.99641	0.000359253
8.01325	0.000124858
8.03008	-6.28559e-05
8.04692	-0.000228507
8.06375	-0.000394923
8.08059	-0.000590779
8.09742	-0.000830884
8.11426	-0.00108533
8.13109	-0.00131113
8.14793	-0.00149273
8.16476	-0.00163159
8.1816	-0.00173568
8.19843	-0.00182702
8.21526	-0.00193644
8.2321	-0.00206373
8.24893	-0.00214038
8.26577	-0.00209092
8.2826	-0.00193287
8.29944	-0.00176385
8.31627	-0.00167807
8.33311	-0.00168911
8.34994	-0.00170178
8.36678	-0.00158455
8.38361	-0.00129443
8.40044	-0.000905344
8.41728	-0.000529102
8.43411	-0.000252053
8.45095	-0.000117515
8.46778	-0.000106422
8.48462	-0.000151398
8.50145	-0.000209668
8.51829	-0.000284893
8.53512	-0.000359576
8.55196	-0.000367211
8.56879	-0.000278858
8.58562	-0.000139271
8.60246	-3.79124e-06
8.61929	9.26307e-05
8.63613	0.000118491
8.65296	3.00702e-05
8.6698	-0.000193289
8.68663	-0.000494654
8.70347	-0.000781863
8.7203	-0.00100165
8.73714	-0.0011408
8.75397	-0.00121263
8.7708	-0.00124965
8.78764	-0.00128819
8.80447	-0.00135734
8.82131	-0.00146151
8.83814	-0.00154622
8.85498	-0.00151189
8.87181	-0.0013254
8.88865	-0.00107815
8.90548	-0.000896353
8.92232	-0.000828367
8.93915	-0.000834184
8.95598	-0.000859713
8.97282	-0.000887415
8.98965	-0.000930623
9.00649	-0.00101204
9.02332	-0.00113379
9.04016	-0.0012488
9.05699	-0.00129764
9.07383	-0.0012769
9.09066	-0.00121195
9.1075	-0.00108028
9.12433	-0.000829277
9.14116	-0.000476471
9.158	-0.000120254
9.17483	0.000143151
9.19167	0.00027623
9.2085	0.000309837
9.22534	0.000295254
9.24217	0.000259898
9.25901	0.00021142
9.27584	0.00014162
9.29268	4.62111e-05
9.30951	-4.91309e-05
9.32635	-0.000103443
9.34318	-9.85592e-05
9.36001	-5.85322e-05
9.37685	-3.36643e-05
9.39368	-6.17489e-05
9.41052	-0.000147389
9.42735	-0.000261975
9.44419	-0.000348545
9.46102	-0.000371282
9.47786	-0.000376465
9.49469	-0.000443253
9.51153	-0.000582994
9.52836	-0.000730802
9.54519	-0.000836608
9.56203	-0.000916622
9.57886	-0.00100509
9.5957	-0.0010955
9.61253	-0.00114985
9.62937	-0.00116158
9.6462	-0.00115999
9.66304	-0.00115916
9.67987	-0.00114448
9.69671	-0.0011028
9.71354	-0.00104904
9.73037	-0.00102175
9.74721	-0.00106986
9.76404	-0.00121755
9.78088	-0.00142212
9.79771	-0.00161881
9.81455	-0.0017878
9.83138	-0.00194488
9.84822	-0.00210748
9.86505	-0.00227271
9.88189	-0.0024064
9.89872	-0.00246687
9.91555	-0.00245134
9.93239	-0.00239646
9.94922	-0.00233522
9.96606	-0.00226667
9.98289	-0.00217579
9.99973	-0.00208967
10.0166	-0.00207306
10.0334	-0.00214031
10.0502	-0.00217679
10.0671	-0.00195852
10.0839	-0.00135876
10.1007	-0.000547498
10.1176	0.000169443
10.1344	0.000603937
10.1512	0.000749188
10.1681	0.00073495
10.1849	0.000692256
10.2017	0.000665064
10.2186	0.000637536
10.2354	0.000577736
10.2522	0.00046215
10.2691	0.000288055
10.2859	7.25462e-05
10.3027	-0.000154704
10.3196	-0.000325666
10.3364	-0.000313807
10.3533	-3.99478e-05
10.3701	0.000413792
10.3869	0.000870722
10.4038	0.00118319
10.4206	0.00128833
10.4374	0.00120821
10.4543	0.00100549
10.4711	0.000735691
10.4879	0.00043341
10.5048	0.000115712
10.5216	-0.000191602
10.5384	-0.000435616
10.5553	-0.000594656
10.5721	-0.000704942
10.5889	-0.0008124
10.6058	-0.000946062
10.6226	-0.00111282
10.6394	-0.00128661
10.6563	-0.0014272
10.6731	-0.00153541
10.6899	-0.00164907
10.7068	-0.00176563
10.7236	-0.00183647
10.7404	-0.00185676
10.7573	-0.00188764
10.7741	-0.00198182
10.791	-0.00213171
10.8078	-0.00227652
10.8246	-0.00234949
10.8415	-0.00231647
10.8583	-0.00217572
10.8751	-0.0019538
10.892	-0.00170915
10.9088	-0.00151085
10.9256	-0.00139625
10.9425	-0.00135854
10.9593	-0.00136089
10.9761	-0.00134221
10.993	-0.00124738
11.0098	-0.00108155
11.0266	-0.000893027
11.0435	-0.000735396
11.0603	-0.000674285
11.0771	-0.000767495
11.094	-0.00101406
11.1108	-0.00133981
11.1276	-0.00165985
11.1445	-0.0019273
11.1613	-0.00211795
11.1781	-0.00222378
11.195	-0.00226043
11.2118	-0.00225474
11.2287	-0.00222888
11.2455	-0.00220235
11.2623	-0.00219288
11.2792	-0.00220692
11.296	-0.00224079
11.3128	-0.00229397
11.3297	-0.00235155
11.3465	-0.00237415
11.3633	-0.00233951
11.3802	-0.00227097
11.397	-0.00221942
11.4138	-0.00222472
11.4307	-0.00228423
11.4475	-0.00235764
11.4643	-0.00242177
11.4812	-0.00249442
11.498	-0.00256653
11.5148	-0.00255386
11.5317	-0.00237735
11.5485	-0.00207734
11.5653	-0.00178248
11.5822	-0.0015865
11.599	-0.00150609
11.6158	-0.00151348
11.6327	-0.00156251
11.6495	-0.00161114
11.6663	-0.00164479
11.6832	-0.00167528
11.7	-0.0017275
11.7169	-0.00182805
11.7337	-0.00197278
11.7505	-0.00209915
11.7674	-0.00214256
11.7842	-0.00211145
11.801	-0.00205717
11.8179	-0.0020106
11.8347	-0.00197381
11.8515	-0.00193898
11.8684	-0.00190285
11.8852	-0.00186947
11.902	-0.00184534
11.9189	-0.00183519
11.9357	-0.00184344
11.9525	-0.00187195
11.9694	-0.00189397
11.9862	-0.00186188
12.003	-0.00178854
12.0199	-0.00174691
12.0367	-0.00178006
12.0535	-0.00185497
12.0704	-0.00190474
12.0872	-0.00191456
12.104	-0.00192743
12.1209	-0.00196965
12.1377	-0.0020108
12.1546	-0.00199558
12.1714	-0.00190139
12.1882	-0.00175791
12.2051	-0.00161269
12.2219	-0.00149234
12.2387	-0.00140002
12.2556	-0.00133926
12.2724	-0.00133287
12.2892	-0.00140639
12.3061	-0.00154558
12.3229	-0.00168955
12.3397	-0.00177866
12.3566	-0.00179931
12.3734	-0.00178334
12.3902	-0.00177569
12.4071	-0.00180671
12.4239	-0.00186558
12.4407	-0.00188425
12.4576	-0.00180021
12.4744	-0.00163831
12.4912	-0.00148286
12.5081	-0.00138688
12.5249	-0.00134895
12.5417	-0.00134343
12.5586	-0.00131165
12.5754	-0.00118849
12.5922	-0.000995706
12.6091	-0.000820839
12.6259	-0.000717851
12.6428	-0.000686535
12.6596	-0.000709798
12.6764	-0.000766107
12.6933	-0.000825308
12.7101	-0.00087835
12.7269	-0.00094885
12.7438	-0.00105833
12.7606	-0.00119089
12.7774	-0.00129495
12.7943	-0.00132743
12.8111	-0.00126855
12.8279	-0.00111473
12.8448	-0.000902033
12.8616	-0.000702804
12.8784	-0.000589481
12.8953	-0.000603788
12.9121	-0.000729628
12.9289	-0.000891978
12.9458	-0.00102001
12.9626	-0.00110103
12.9794	-0.00115724
12.9963	-0.00120062
13.0131	-0.00121079
13.0299	-0.00115451
13.0468	-0.00103739
13.0636	-0.000905467
13.0805	-0.000797422
13.0973	-0.000731597
13.1141	-0.000725234
13.131	-0.000791072
13.1478	-0.00088975
13.1646	-0.00091371
13.1815	-0.000795233
13.1983	-0.000578229
13.2151	-0.000348638
13.232	-0.00016535
13.2488	-6.08477e-05
13.2656	-5.15403e-05
13.2825	-0.000125566
13.2993	-0.000245901
13.3161	-0.000379396
13.333	-0.000513031
13.3498	-0.000662186
13.3666	-0.00086962
13.3835	-0.00114801
13.4003	-0.00143646
13.4171	-0.00165291
13.434	-0.00176931
13.4508	-0.00181934
13.4676	-0.00184551
13.4845	-0.00184888
13.5013	-0.00176824
13.5181	-0.00154349
13.535	-0.00123576
13.5518	-0.000982831
13.5687	-0.000851609
13.5855	-0.00079673
13.6023	-0.000739816
13.6192	-0.00065086
13.636	-0.000544054
13.6528	-0.000462083
13.6697	-0.000469499
13.6865	-0.000591027
13.7033	-0.000780613
13.7202	-0.000985336
13.737	-0.00118449
13.7538	-0.00135337
13.7707	-0.0014464
13.7875	-0.00144528
13.8043	-0.0013721
13.8212	-0.001237
13.838	-0.00103049
13.8548	-0.000781417
13.8717	-0.000577833
13.8885	-0.000515292
13.9053	-0.000625889
13.9222	-0.000841788
13.939	-0.00106276
13.9558	-0.00122768
13.9727	-0.00128438
13.9895	-0.0011761
14.0064	-0.000907253
14.0232	-0.000558987
14.04	-0.000241281
14.0569	-8.1515e-05
14.0737	-0.000165814
14.0905	-0.000416379
14.1074	-0.000660147
14.1242	-0.000806642
14.141	-0.000861118
14.1579	-0.000855869
14.1747	-0.000822446
14.1915	-0.000790175
14.2084	-0.000787141
14.2252	-0.000833223
14.242	-0.000925992
14.2589	-0.00103953
14.2757	-0.00115399
14.2925	-0.00127873
14.3094	-0.00143857
14.3262	-0.00164278
14.343	-0.00185312
14.3599	-0.00200628
14.3767	-0.00208344
14.3935	-0.00211732
14.4104	-0.00215069
14.4272	-0.00221372
14.4441	-0.00229836
14.4609	-0.00234316
14.4777	-0.00229082
14.4946	-0.0021708
14.5114	-0.00207382
14.5282	-0.00205856
14.5451	-0.00208497
14.5619	-0.00201982
14.5787	-0.00175831
14.5956	-0.00135039
14.6124	-0.000947733
14.6292	-0.000683835
14.6461	-0.000643744
14.6629	-0.0008222
14.6797	-0.0010903
14.6966	-0.00130287
14.7134	-0.00140749
14.7302	-0.00143198
14.7471	-0.0014406
14.7639	-0.00149746
14.7807	-0.0016267
14.7976	-0.00180527
14.8144	-0.00199961
14.8312	-0.00218215
14.8481	-0.00231976
14.8649	-0.00238509
14.8817	-0.00238198
14.8986	-0.00234786
14.9154	-0.00232713
14.9323	-0.00233447
14.9491	-0.00234862
14.9659	-0.00233999
14.9828	-0.00228061
14.9996	-0.00215183
15.0164	-0.001979
15.0333	-0.00182685
15.0501	-0.00174644
15.0669	-0.00174996
15.0838	-0.0018188
15.1006	-0.00191629
15.1174	-0.00200826
15.1343	-0.00207658
15.1511	-0.00211644
15.1679	-0.00211874
15.1848	-0.00205033
15.2016	-0.0018734
15.2184	-0.00159946
15.2353	-0.00128835
15.2521	-0.00100631
15.2689	-0.000819926
15.2858	-0.000786065
15.3026	-0.000888972
15.3194	-0.00103418
15.3363	-0.00114482
15.3531	-0.00122109
15.37	-0.00130335
15.3868	-0.00140692
15.4036	-0.0015005
15.4205	-0.00155406
15.4373	-0.0015918
15.4541	-0.0016653
15.471	-0.00179513
15.4878	-0.00195882
15.5046	-0.00212413
15.5215	-0.0022769
15.5383	-0.00241723
15.5551	-0.00254941
15.572	-0.00267607
15.5888	-0.0027879
15.6056	-0.00284358
15.6225	-0.00278536
15.6393	-0.00261007
15.6561	-0.00237482
15.673	-0.00212756
15.6898	-0.00188647
15.7066	-0.00167684
15.7235	-0.00154532
15.7403	-0.00153299
15.7571	-0.0016415
15.774	-0.00182416
15.7908	-0.00202117
15.8076	-0.00217948
15.8245	-0.00223911
15.8413	-0.00216851
15.8582	-0.00201107
15.875	-0.00185905
15.8918	-0.0017943
15.9087	-0.00183871
15.9255	-0.00193696
15.9423	-0.00200168
15.9592	-0.00198408
15.976	-0.00189648
15.9928	-0.00177686
16.0097	-0.00165706
16.0265	-0.00155731
16.0433	-0.00148999
16.0602	-0.00146481
16.077	-0.00149668
16.0938	-0.00160958
16.1107	-0.00181456
16.1275	-0.00207652
16.1443	-0.00232268
16.1612	-0.00249134
16.178	-0.0025627
16.1948	-0.00254545
16.2117	-0.00245519
16.2285	-0.00232481
16.2453	-0.00220814
16.2622	-0.0021239
16.279	-0.00201122
16.2959	-0.00179036
16.3127	-0.00146394
16.3295	-0.00111659
16.3464	-0.0008526
16.3632	-0.000758125
16.38	-0.000861872
16.3969	-0.00109544
16.4137	-0.00132788
16.4305	-0.00144753
16.4474	-0.00141613
16.4642	-0.00127097
16.481	-0.00107031
16.4979	-0.000861736
16.5147	-0.000698209
16.5315	-0.000637602
16.5484	-0.00072009
16.5652	-0.000925217
16.582	-0.00114946
16.5989	-0.00127885
16.6157	-0.00126692
16.6325	-0.00110631
16.6494	-0.000800887
16.6662	-0.000404467
16.683	-8.05115e-06
16.6999	0.00032461
16.7167	0.000586221
16.7336	0.000804923
16.7504	0.000981819
16.7672	0.00107493
16.7841	0.00106368
16.8009	0.000994273
16.8177	0.000924621
16.8346	0.000881278
16.8514	0.000900729
16.8682	0.00104521
16.8851	0.00134308
16.9019	0.00175388
16.9187	0.00220431
16.9356	0.00261337
16.9524	0.00292223
16.9692	0.00314962
16.9861	0.00338535
17.0029	0.00370275
17.0197	0.00416029
17.0366	0.00486981
17.0534	0.00590323
17.0702	0.00713576
17.0871	0.00832924
17.1039	0.00933026
17.1207	0.0101033
17.1376	0.010672
17.1544	0.0111215
17.1712	0.0115912
17.1881	0.01216
17.2049	0.0128003
17.2218	0.0134451
17.2386	0.0140349
17.2554	0.0145226
17.2723	0.014857
17.2891	0.0150288
17.3059	0.0151617
17.3228	0.0154288
17.3396	0.015871
17.3564	0.0164026
17.3733	0.0169591
17.3901	0.0176225
17.4069	0.018562
17.4238	0.0197831
17.4406	0.0210679
17.4574	0.0221984
17.4743	0.0231103
17.4911	0.0238612
17.5079	0.0245092
17.5248	0.0250426
17.5416	0.0254137
17.5584	0.0256497
17.5753	0.0259404
17.5921	0.0264546
17.6089	0.0270913
17.6258	0.0275997
17.6426	0.0278769
17.6595	0.0280475
17.6763	0.0282926
17.6931	0.0286685
17.71	0.0291392
17.7268	0.0296943
17.7436	0.0303322
17.7605	0.0309827
17.7773	0.0315594
17.7941	0.0320641
17.811	0.0325707
17.8278	0.0331164
17.8446	0.0336596
17.8615	0.0341265
17.8783	0.0344557
17.8951	0.0346231
17.912	0.0346617
17.9288	0.0346435
17.9456	0.0346273
17.9625	0.03466
17.9793	0.034792
17.9961	0.0350332
18.013	0.0353438
18.0298	0.0356827
18.0466	0.036037
18.0635	0.036431
18.0803	0.0369123
18.0971	0.0375006
18.114	0.0381755
18.1308	0.038913
18.1477	0.0396852
18.1645	0.0404588
18.1813	0.0412081
18.1982	0.0419065
18.215	0.0425237
18.2318	0.0430312
18.2487	0.0434193
18.2655	0.0437337
18.2823	0.0440591
18.2992	0.0444203
18.316	0.0447509
18.3328	0.0449787
18.3497	0.0451133
18.3665	0.0452807
18.3833	0.0456529
18.4002	0.0462793
18.417	0.0470147
18.4338	0.0476354
18.4507	0.0480116
18.4675	0.048183
18.4843	0.0482842
18.5012	0.0483889
18.518	0.0484732
18.5348	0.0484959
18.5517	0.0484496
18.5685	0.0483853
18.5854	0.0483947
18.6022	0.0485272
18.619	0.0487713
18.6359	0.0491158
18.6527	0.049549
18.6695	0.0499758
18.6864	0.0502444
18.7032	0.0503004
18.72	0.0502254
18.7369	0.0501168
18.7537	0.0500124
18.7705	0.0499228
18.7874	0.049865
18.8042	0.0498525
18.821	0.049878
18.8379	0.0499292
18.8547	0.0500129
18.8715	0.0501456
18.8884	0.0503333
18.9052	0.0505754
18.922	0.0508559
18.9389	0.0511186
18.9557	0.0513164
18.9725	0.0514887
18.9894	0.0517442
19.0062	0.0521454
19.0231	0.0526605
19.0399	0.0532336
19.0567	0.0538273
19.0736	0.0544195
19.0904	0.0550034
19.1072	0.0555825
19.1241	0.0561548
19.1409	0.0566937
19.1577	0.0571555
19.1746	0.0575118
19.1914	0.0577838
19.2082	0.0580202
19.2251	0.0582299
19.2419	0.0583813
19.2587	0.0584653
19.2756	0.0585218
19.2924	0.0585797
19.3092	0.0586291
19.3261	0.058682
19.3429	0.0588136
19.3597	0.0590907
19.3766	0.0594736
19.3934	0.0598577
19.4102	0.0601588
19.4271	0.0603183
19.4439	0.060334
19.4607	0.0602882
19.4776	0.0602348
19.4944	0.0601217
19.5113	0.0598524
19.5281	0.0593989
19.5449	0.0588594
19.5618	0.0583408
19.5786	0.0578356
19.5954	0.0572645
19.6123	0.0565913
19.6291	0.0558588
19.6459	0.05511
19.6628	0.0543198
19.6796	0.0534257
19.6964	0.0524247
19.7133	0.0513912
19.7301	0.0503925
19.7469	0.0494484
19.7638	0.0485674
19.7806	0.0477714
19.7974	0.0470781
19.8143	0.0464599
19.8311	0.0458225
19.8479	0.0450377
19.8648	0.0440778
19.8816	0.0431073
19.8984	0.0423051
19.9153	0.0416691
19.9321	0.041072
19.949	0.0403552
19.9658	0.0393898
19.9826	0.0381924
19.9995	0.0369245
20.0163	0.035733
20.0331	0.0346365
20.05	0.0335573
20.0668	0.0324413
20.0836	0.031374
20.1005	0.0305324
20.1173	0.0299854
20.1341	0.0296241
20.151	0.0292784
20.1678	0.0288052
20.1846	0.0281126
20.2015	0.0271982
20.2183	0.0261448
20.2351	0.0250702
20.252	0.0240687
20.2688	0.0231798
20.2856	0.0224012
20.3025	0.0217121
20.3193	0.0210925
20.3361	0.0205178
20.353	0.0199465
20.3698	0.0193487
20.3866	0.0187453
20.4035	0.0181772
20.4203	0.0176379
20.4372	0.0170927
20.454	0.0165259
20.4708	0.015911
20.4877	0.0152172
20.5045	0.0144829
20.5213	0.0137838
20.5382	0.0131458
20.555	0.0125424
20.5718	0.0119468
20.5887	0.011382
20.6055	0.0108961
20.6223	0.010496
20.6392	0.0101462
20.656	0.00979426
20.6728	0.00937632
20.6897	0.00884373
20.7065	0.00820962
20.7233	0.00754248
20.7402	0.00690953
20.757	0.00636057
20.7738	0.00593599
20.7907	0.00564135
20.8075	0.00544651
20.8243	0.00531348
20.8412	0.00520476
20.858	0.00508059
20.8749	0.0049099
20.8917	0.00468835
20.9085	0.00442367
20.9254	0.00413255
20.9422	0.00386294
20.959	0.00365494
20.9759	0.00350948
20.9927	0.00342032
21.0095	0.0033854
21.0264	0.00338664
21.0432	0.00339538
21.06	0.00339095
21.0769	0.00335576
21.0937	0.00326763
21.1105	0.00311544
21.1274	0.00294843
21.1442	0.00291029
21.161	0.00312613
21.1779	0.0035267
21.1947	0.00389154
21.2115	0.00402353
21.2284	0.00384149
21.2452	0.00341911
21.262	0.00292422
21.2789	0.00247817
21.2957	0.00212288
21.3126	0.00185889
21.3294	0.00165026
21.3462	0.00145017
21.3631	0.00125186
21.3799	0.00108661
21.3967	0.00097034
21.4136	0.000887425
21.4304	0.000815801
21.4472	0.000737074
21.4641	0.000631468
21.4809	0.0004806
21.4977	0.0002858
21.5146	7.79635e-05
21.5314	-0.00011572
21.5482	-0.000300276
21.5651	-0.000498584
21.5819	-0.000709074
21.5987	-0.000868011
21.6156	-0.000906125
21.6324	-0.000850556
21.6492	-0.000795879
21.6661	-0.000810549
21.6829	-0.000904056
21.6997	-0.00103353
21.7166	-0.00114199
21.7334	-0.00120434
21.7502	-0.00123472
21.7671	-0.00125341
21.7839	-0.00124571
21.8008	-0.001163
21.8176	-0.000986914
21.8344	-0.000782695
21.8513	-0.000650405
21.8681	-0.00061939
21.8849	-0.000627849
21.9018	-0.000595649
21.9186	-0.000458353
21.9354	-0.000186795
21.9523	0.000158755
21.9691	0.000466702
21.9859	0.000671201
22.0028	0.00077764
22.0196	0.000813586
22.0364	0.000793327
22.0533	0.000739868
22.0701	0.000712578
22.0869	0.000767757
22.1038	0.000868263
22.1206	0.000903482
22.1374	0.000822526
22.1543	0.000687065
22.1711	0.000580326
22.1879	0.000510484
22.2048	0.000432335
22.2216	0.000318503
22.2385	0.000186983
22.2553	8.52929e-05
22.2721	5.2097e-05
22.289	8.05603e-05
22.3058	0.000123722
22.3226	0.000126767
22.3395	6.61386e-05
22.3563	-7.15429e-06
22.3731	-1.51252e-05
22.39	4.60941e-05
22.4068	0.000117198
22.4236	0.000139282
22.4405	6.93389e-05
22.4573	-9.81024e-05
22.4741	-0.000309659
22.491	-0.000511273
22.5078	-0.000693626
22.5246	-0.000861943
22.5415	-0.00101506
22.5583	-0.00115032
22.5751	-0.00126104
22.592	-0.00132931
22.6088	-0.00132942
22.6256	-0.00124444
22.6425	-0.00109201
22.6593	-0.00090788
22.6761	-0.000685152
22.693	-0.000373166
22.7098	2.26329e-05
22.7267	0.000386924
22.7435	0.000588284
22.7603	0.000598333
22.7772	0.000504817
22.794	0.000395416
22.8108	0.000284371
22.8277	0.000163595
22.8445	4.29618e-05
22.8613	-5.04955e-05
22.8782	-6.28684e-05
22.895	5.53918e-05
22.9118	0.000266003
22.9287	0.00045721
22.9455	0.000529674
22.9623	0.000447319
22.9792	0.000256461
22.996	2.87782e-05
23.0128	-0.000198547
23.0297	-0.000415874
23.0465	-0.000627002
23.0633	-0.000835154
23.0802	-0.00101452
23.097	-0.00109025
23.1138	-0.000996321
23.1307	-0.000774088
23.1475	-0.000532342
23.1644	-0.000345564
23.1812	-0.000226173
23.198	-0.00014559
23.2149	-8.38725e-05
23.2317	-5.01054e-05
23.2485	-5.15252e-05
23.2654	-8.65845e-05
23.2822	-0.000169596
23.299	-0.00031509
23.3159	-0.000510148
23.3327	-0.000718195
23.3495	-0.000883866
23.3664	-0.000955682
23.3832	-0.000918138
23.4	-0.000773931
23.4169	-0.000541941
23.4337	-0.000296639
23.4505	-0.000116534
23.4674	1.57883e-05
23.4842	0.00019182
23.501	0.000423234
23.5179	0.000597262
23.5347	0.000613317
23.5515	0.00047528
23.5684	0.00025802
23.5852	2.87779e-05
23.6021	-0.000188273
23.6189	-0.000387955
23.6357	-0.000560619
23.6526	-0.000698577
23.6694	-0.00080496
23.6862	-0.000888658
23.7031	-0.000960613
23.7199	-0.00103419
23.7367	-0.00112508
23.7536	-0.00123637
23.7704	-0.00133366
23.7872	-0.00136077
23.8041	-0.00130191
23.8209	-0.0012044
23.8377	-0.00113067
23.8546	-0.00111651
23.8714	-0.00116841
23.8882	-0.00128042
23.9051	-0.00143957
23.9219	-0.0016085
23.9387	-0.00173352
23.9556	-0.00178425
23.9724	-0.00177071
23.9892	-0.00172139
24.0061	-0.00166322
24.0229	-0.00161234
24.0397	-0.00156604
24.0566	-0.00151506
24.0734	-0.00147241
24.0903	-0.00147621
24.1071	-0.00155807
24.1239	-0.00170409
24.1408	-0.00185972
24.1576	-0.0019762
24.1744	-0.00202281
24.1913	-0.00198353
24.2081	-0.0018867
24.2249	-0.00179112
24.2418	-0.00170551
24.2586	-0.00155723
24.2754	-0.00126633
24.2923	-0.000830435
24.3091	-0.000325965
24.3259	0.000149457
24.3428	0.000514515
24.3596	0.000708384
24.3764	0.000715837
24.3933	0.00059003
24.4101	0.000408454
24.4269	0.000226487
24.4438	6.92416e-05
24.4606	-7.08753e-05
24.4774	-0.00021379
24.4943	-0.000357745
24.5111	-0.000474725
24.528	-0.000541722
24.5448	-0.00056049
24.5616	-0.000552649
24.5785	-0.00054658
24.5953	-0.000546771
24.6121	-0.000516137
24.629	-0.000413556
24.6458	-0.000244498
24.6626	-4.1564e-05
24.6795	0.000176904
24.6963	0.000406512
24.7131	0.000642847
24.73	0.000876073
24.7468	0.00109291
24.7636	0.00127999
24.7805	0.00142723
24.7973	0.00153471
24.8141	0.0016152
24.831	0.00169334
24.8478	0.00181144
24.8646	0.00198912
24.8815	0.00215394
24.8983	0.00219457
24.9151	0.00208935
24.932	0.00193496
24.9488	0.00183532
24.9656	0.00181635
24.9825	0.00185248
24.9993	0.00190968
25.0162	0.00196334
25.033	0.00200069
25.0498	0.00201638
25.0667	0.00200687
25.0835	0.00196831
25.1003	0.00189944
25.1172	0.00180595
25.134	0.00170074
25.1508	0.00159705
25.1677	0.0015007
25.1845	0.00141845
25.2013	0.0013906
25.2182	0.001511
25.235	0.00186047
25.2518	0.00240348
25.2687	0.003008
25.2855	0.00355251
25.3023	0.00396777
25.3192	0.00422934
25.336	0.0043683
25.3528	0.00446418
25.3697	0.00457544
25.3865	0.00466717
25.4033	0.00464778
25.4202	0.00449632
25.437	0.00429152
25.4539	0.00409744
25.4707	0.00390966
25.4875	0.00370454
25.5044	0.00347866
25.5212	0.00325229
25.538	0.00305066
25.5549	0.00289731
25.5717	0.00282083
25.5885	0.00285116
25.6054	0.00301331
25.6222	0.00328701
25.639	0.00357509
25.6559	0.0037672
25.6727	0.00381516
25.6895	0.00374449
25.7064	0.00361967
25.7232	0.00349427
25.74	0.00337879
25.7569	0.00325638
25.7737	0.00310614
25.7905	0.00290465
25.8074	0.00265124
25.8242	0.00238352
25.841	0.00214213
25.8579	0.00193997
25.8747	0.00177021
25.8916	0.00163204
25.9084	0.00153762
25.9252	0.00149282
25.9421	0.00149541
25.9589	0.001553
25.9757	0.00167647
25.9926	0.0018435
26.0094	0.00199395
26.0262	0.00208304
26.0431	0.00214077
26.0599	0.0022574
26.0767	0.00247486
26.0936	0.00274312
26.1104	0.00298909
26.1272	0.0031733
26.1441	0.00333347
26.1609	0.00357411
26.1777	0.00393721
26.1946	0.00436075
26.2114	0.00476058
26.2282	0.00505884
26.2451	0.00517332
26.2619	0.00506777
26.2787	0.00481647
26.2956	0.00451369
26.3124	0.00416971
26.3292	0.00376097
26.3461	0.00331354
26.3629	0.00289648
26.3798	0.00255851
26.3966	0.00229073
26.4134	0.00205311
26.4303	0.00181989
26.4471	0.00158774
26.4639	0.00136429
26.4808	0.00117307
26.4976	0.00104429
26.5144	0.000974455
26.5313	0.000931656
26.5481	0.000889943
26.5649	0.000829603
26.5818	0.000726472
26.5986	0.000569466
26.6154	0.000389048
26.6323	0.000231424
26.6491	0.00011995
26.6659	6.3834e-05
26.6828	5.4362e-05
26.6996	4.92568e-05
26.7164	3.3599e-05
26.7333	7.17677e-05
26.7501	0.000236131
26.7669	0.000526253
26.7838	0.000894574
26.8006	0.00129473
26.8175	0.00168199
26.8343	0.00200492
26.8511	0.00220117
26.868	0.00221431
26.8848	0.00204941
26.9016	0.00179225
26.9185	0.00155053
26.9353	0.00138453
26.9521	0.00129462
26.969	0.00125417
26.9858	0.00123505
27.0026	0.00121956
27.0195	0.00120916
27.0363	0.00121803
27.0531	0.00124699
27.07	0.00127857
27.0868	0.00130091
27.1036	0.00132228
27.1205	0.00137229
27.1373	0.00148782
27.1541	0.00167067
27.171	0.00186324
27.1878	0.00199179
27.2046	0.00203284
27.2215	0.00201833
27.2383	0.00198735
27.2551	0.00197011
27.272	0.00199923
27.2888	0.00208822
27.3057	0.00221952
27.3225	0.00238183
27.3393	0.00258418
27.3562	0.00281581
27.373	0.00304901
27.3898	0.00329655
27.4067	0.00363718
27.4235	0.00414682
27.4403	0.0047952
27.4572	0.00546459
27.474	0.00605092
27.4908	0.00650675
27.5077	0.00681806
27.5245	0.00697753
27.5413	0.00699509
27.5582	0.00691898
27.575	0.00680025
27.5918	0.00665528
27.6087	0.0064818
27.6255	0.0062892
27.6423	0.0061148
27.6592	0.00601798
27.676	0.00603627
27.6928	0.00614599
27.7097	0.00629176
27.7265	0.00643293
27.7434	0.00654794
27.7602	0.00662121
27.777	0.00664802
27.7939	0.00666778
27.8107	0.00676263
27.8275	0.00697475
27.8444	0.00727384
27.8612	0.00760451
27.878	0.00790635
27.8949	0.00811499
27.9117	0.00821402
27.9285	0.00830114
27.9454	0.00849406
27.9622	0.00878426
27.979	0.00908152
27.9959	0.00931821
28.0127	0.0094601
28.0295	0.0094819
28.0464	0.00936766
28.0632	0.00915223
28.08	0.00895951
28.0969	0.00893736
28.1137	0.00913393
28.1305	0.00948458
28.1474	0.00989733
28.1642	0.0102872
28.181	0.010564
28.1979	0.0106573
28.2147	0.0105521
28.2316	0.0102621
28.2484	0.00982468
28.2652	0.00933994
28.2821	0.00891507
28.2989	0.00858151
28.3157	0.0083083
28.3326	0.00807006
28.3494	0.00789282
28.3662	0.00783092
28.3831	0.00788691
28.3999	0.00799742
28.4167	0.00808303
28.4336	0.00806974
28.4504	0.00790843
28.4672	0.00761859
28.4841	0.00730171
28.5009	0.00705331
28.5177	0.00687459
28.5346	0.00671439
28.5514	0.00656535
28.5682	0.00647007
28.5851	0.00643693
28.6019	0.00640892
28.6187	0.00631128
28.6356	0.00611248
28.6524	0.00586056
28.6693	0.00562961
28.6861	0.0054586
28.7029	0.00537479
28.7198	0.00540217
28.7366	0.0055095
28.7534	0.00560284
28.7703	0.00558248
28.7871	0.00540386
28.8039	0.00512214
28.8208	0.00484195
28.8376	0.00462321
28.8544	0.00447845
28.8713	0.00440948
28.8881	0.00440908
28.9049	0.00445044
28.9218	0.00448772
28.9386	0.00447454
28.9554	0.00439577
28.9723	0.00427147
28.9891	0.00413419
29.0059	0.00403181
29.0228	0.00401585
29.0396	0.00408086
29.0564	0.00416415
29.0733	0.00421409
29.0901	0.00423855
29.107	0.0042795
29.1238	0.00433828
29.1406	0.00437831
29.1575	0.00437638
29.1743	0.0043268
29.1911	0.00422861
29.208	0.00408758
29.2248	0.00392182
29.2416	0.00375374
29.2585	0.00359786
29.2753	0.0034674
29.2921	0.00337884
29.309	0.0033392
29.3258	0.00335508
29.3426	0.00343792
29.3595	0.0035746
29.3763	0.00372173
29.3931	0.00383222
29.41	0.00387403
29.4268	0.00385074
29.4436	0.00381056
29.4605	0.00380756
29.4773	0.00384278
29.4941	0.00387621
29.511	0.00388184
29.5278	0.00386305
29.5446	0.00383468
29.5615	0.00381271
29.5783	0.00383027
29.5952	0.00392348
29.612	0.00407008
29.6288	0.00419419
29.6457	0.00424992
29.6625	0.00426808
29.6793	0.004312
29.6962	0.00439565
29.713	0.00448347
29.7298	0.00456098
29.7467	0.00467391
29.7635	0.00488782
29.7803	0.00521245
29.7972	0.00561293
29.814	0.00605474
29.8308	0.00651296
29.8477	0.00698077
29.8645	0.00745587
29.8813	0.00790872
29.8982	0.00829238
29.915	0.00858735
29.9318	0.00882688
29.9487	0.00906487
29.9655	0.00933371
29.9823	0.00963797
29.9992	0.0099546
30.016	0.0102481
30.0329	0.0104985
30.0497	0.0107122
30.0665	0.0109123
30.0834	0.0111153
30.1002	0.0113222
30.117	0.0115411
30.1339	0.0118019
30.1507	0.0121375
30.1675	0.0125605
30.1844	0.0130676
30.2012	0.0136549
30.218	0.0143134
30.2349	0.0150129
30.2517	0.0157014
30.2685	0.0163399
30.2854	0.0169402
30.3022	0.0175587
30.319	0.0182508
30.3359	0.0190443
30.3527	0.0199422
30.3695	0.0209193
30.3864	0.0219355
30.4032	0.0229979
30.42	0.0241886
30.4369	0.025589
30.4537	0.0271945
30.4705	0.0289355
30.4874	0.030766
30.5042	0.032676
30.5211	0.0346617
30.5379	0.036728
30.5547	0.0389117
30.5716	0.0413163
30.5884	0.0440148
30.6052	0.0469341
30.6221	0.0499846
30.6389	0.0531664
30.6557	0.0565107
30.6726	0.0600705
30.6894	0.0639178
30.7062	0.0681263
30.7231	0.0727643
30.7399	0.0777716
30.7567	0.083021
30.7736	0.0885545
30.7904	0.0944683
30.8072	0.100678
30.8241	0.107029
30.8409	0.113468
30.8577	0.120047
30.8746	0.126913
30.8914	0.134227
30.9082	0.142017
30.9251	0.150215
30.9419	0.158772
30.9588	0.167709
30.9756	0.177144
30.9924	0.187216
31.0093	0.197854
31.0261	0.208853
31.0429	0.220263
31.0598	0.232285
31.0766	0.244822
31.0934	0.257642
31.1103	0.270672
31.1271	0.283964
31.1439	0.297651
31.1608	0.31181
31.1776	0.326395
31.1944	0.341424
31.2113	0.356944
31.2281	0.372854
31.2449	0.3891
31.2618	0.405777
31.2786	0.422871
31.2954	0.44024
31.3123	0.457797
31.3291	0.475574
31.3459	0.493719
31.3628	0.512297
31.3796	0.531172
31.3965	0.550236
31.4133	0.569415	68648.3
31.4301	0.588635	68385.4
31.447	0.607876	68106.2
31.4638	0.627041	67795.4
31.4806	0.646003	67430.7
31.4975	0.664788	67042.2
31.5143	0.683517	66654.1
31.5311	0.702347	66287.4
31.548	0.721425	65974.2
31.5648	0.740722	65717.7
31.5816	0.759995	65500.8
31.5985	0.77897	65310.1
31.6153	0.797385	65108.4
31.6321	0.81508	64851.8
31.649	0.832127	64552.9
31.6658	0.848692	64259
31.6826	0.864797	63982.3
31.6995	0.88033	63720
31.7163	0.895132	63464.9
31.7331	0.909028	63198.8
31.75	0.921884	62916.2
31.7668	0.933688	62622.9
31.7836	0.944536	62330.9
31.8005	0.954501	62060.4
31.8173	0.963543	61813.3
31.8341	0.971593	61573.7
31.851	0.978645	61345.5
31.8678	0.98473	61139.7
31.8847	0.989818	60948.9
31.9015	0.993847	60769.7
31.9183	0.996865	60609.2
31.9352	0.998938	60465.7
31.952	1	60328.7
31.9688	0.999953	60194
31.9857	0.998788	60095.1
32.0025	0.996574	59961
32.0193	0.993365	59788
32.0362	0.989203	59652.5
32.053	0.984151	59537.4
32.0698	0.978233	59424.7
32.0867	0.971496	59315.1
32.1035	0.964069	59218.9
32.1203	0.955956	59137.7
32.1372	0.947057	59054.9
32.154	0.937447	58958.4
32.1708	0.927311	58863
32.1877	0.916718	58787.7
32.2045	0.905578	58720.6
32.2213	0.893855	58640.2
32.2382	0.881686	58553.2
32.255	0.869161	58479
32.2718	0.856174	58415.3
32.2887	0.842531	58328
32.3055	0.828234	58193.8
32.3224	0.813542	58041.8
32.3392	0.798772	57907.2
32.356	0.784192	57820.4
32.3729	0.769854	57789.8
32.3897	0.755461	57770.6
32.4065	0.740622	57706.3
32.4234	0.725288	57582
32.4402	0.709815	57443.6
32.457	0.694537	57335.7
32.4739	0.679392	57251.3
32.4907	0.664109	57147.4
32.5075	0.648663	57006.8
32.5244	0.633258	56856.3
32.5412	0.618068	56715.9
32.558	0.603198	56602.8
32.5749	0.588634	56521.7
32.5917	0.574299	56466.9
32.6085	0.560202	56445.3
32.6254	0.546377	56450.3
32.6422	0.532808	56453.1
32.659	0.519385	56447.2
32.6759	0.505876	56418.9
32.6927	0.49217	56335.1
32.7095	0.478415	56207.3
32.7264	0.464758	56064
32.7432	0.451226
32.76	0.437866
32.7769	0.424788
32.7937	0.412081
32.8106	0.399693				Source Data For Supplementary Figure 10A SEC-MALS
32.8274	0.387503				Vps23(TSG101) only - x-axis = elution time in minutes
32.8442	0.375531
32.8611	0.363902
32.8779	0.352698
32.8947	0.34185
32.9116	0.331197
32.9284	0.320774
32.9452	0.31081
32.9621	0.30141
32.9789	0.292383
32.9957	0.283375
33.0126	0.274195
33.0294	0.264982
33.0462	0.255992
33.0631	0.247266
33.0799	0.238709
33.0967	0.230338
33.1136	0.222179
33.1304	0.214248
33.1472	0.206643
33.1641	0.19941
33.1809	0.192458
33.1977	0.185657
33.2146	0.178967
33.2314	0.172437
33.2483	0.16611
33.2651	0.159967
33.2819	0.153986
33.2988	0.148181
33.3156	0.142549
33.3324	0.137078
33.3493	0.131808
33.3661	0.126791
33.3829	0.122003
33.3998	0.117406
33.4166	0.113039
33.4334	0.108943
33.4503	0.105056
33.4671	0.101258
33.4839	0.0974777
33.5008	0.0937829
33.5176	0.0902929
33.5344	0.0870444
33.5513	0.0839599
33.5681	0.0809266
33.5849	0.0779333
33.6018	0.0750775
33.6186	0.0724262
33.6354	0.0699443
[truncated: 2,752 more rows]

## Sheet: T+V
time (min)	T+V[Sequence4-170601]	time (min)	T+V[Sequence4-170601]
0	-0.000652945	28.5009	160811
0.0168346	-0.000849225	28.5177	160721
0.0336691	-0.00103916	28.5346	158191
0.0505037	-0.00117875	28.5514	155763
0.0673382	-0.00120019	28.5682	153378
0.0841728	-0.00109525	28.5851	150953
0.101007	-0.000922552	28.6019	148457
0.117842	-0.000734887	28.6187	145881
0.134676	-0.000565817	28.6356	143270
0.151511	-0.000448794	28.6524	140723
0.168346	-0.000396193	28.6693	138278
0.18518	-0.000361727	28.6861	135896
0.202015	-0.000250817	28.7029	133624
0.218849	-1.42802e-05	28.7198	131586
0.235684	0.000278654	28.7366	129767
0.252518	0.000512994	28.7534	127989
0.269353	0.000623546	28.7703	126211
0.286187	0.000598503	28.7871	124535
0.303022	0.000439458	28.8039	122973
0.319857	0.000154723	28.8208	121514
0.336691	-0.000214916	28.8376	120167
0.353526	-0.000620545	28.8544	118904
0.37036	-0.00102204	28.8713	117643
0.387195	-0.00132548	28.8881	116362
0.404029	-0.00139521	28.9049	115077
0.420864	-0.00120373	28.9218	113814
0.437699	-0.00086465	28.9386	112602
0.454533	-0.0005249	28.9554	111432
0.471368	-0.000280921	28.9723	110297
0.488202	-0.00014128	28.9891	109214
0.505037	-5.04192e-05	29.0059	108210
0.521871	1.96081e-05	29.0228	107298
0.538706	2.91102e-05	29.0396	106455
0.55554	-7.64275e-05	29.0564	105651
0.572375	-0.00032589	29.0733	104868
0.58921	-0.000695374	29.0901	104112
0.606044	-0.00109215	29.107	103397
0.622879	-0.00141721	29.1238	102703
0.639713	-0.00162677	29.1406	101992
0.656548	-0.00171828	29.1575	101234
0.673382	-0.00171156	29.1743	100431
0.690217	-0.00165013	29.1911	99614
0.707051	-0.00157714	29.208	98800.6
0.723886	-0.00149876	29.2248	97990.5
0.740721	-0.00137003	29.2416	97186.5
0.757555	-0.00113842	29.2585	96383.4
0.77439	-0.000826809	29.2753	95581
0.791224	-0.000520224	29.2921	94795.4
0.808059	-0.000295272	29.309	94036.1
0.824893	-0.000204268	29.3258	93303
0.841728	-0.000281381	29.3426	92615.8
0.858562	-0.000510511	29.3595	92001.6
0.875397	-0.000774097	29.3763	91451.3
0.892232	-0.000955082	29.3931	90903.5
0.909066	-0.00106282	29.41	90291.1
0.925901	-0.00117079	29.4268	89618
0.942735	-0.00131351	29.4436	88942.6
0.95957	-0.00147957	29.4605	88299.7
0.976404	-0.00167221	29.4773	87728.5
0.993239	-0.00190797	29.4941	87143
1.01007	-0.00214323	29.511	86564.3
1.02691	-0.00228896	29.5278	85958.7
1.04374	-0.00233259	29.5446	85409.2
1.06058	-0.00233961	29.5615	84854.9
1.07741	-0.00235395	29.5783	84282.3
1.09425	-0.00237488	29.5952	83742.1
1.11108	-0.00239426	29.612	83241.6
1.12792	-0.00240521	29.6288	82739.3
1.14475	-0.00235935	29.6457	82229.6
1.16158	-0.00218258	29.6625	81734.6
1.17842	-0.00187779	29.6793	81241.5
1.19525	-0.00153214	29.6962	80731.9
1.21209	-0.00124194	29.713	80224.8
1.22892	-0.00109216	29.7298	79741.6
1.24576	-0.00111072	29.7467	79280.4
1.26259	-0.00121555	29.7635	78853.2
1.27943	-0.00132655	29.7803	78470.1
1.29626	-0.00145304	29.7972	78108.7
1.3131	-0.00160826	29.814	77729.6
1.32993	-0.00175079	29.8308	77320.5
1.34676	-0.00185503	29.8477	76920.7
1.3636	-0.00195586	29.8645	76576.1
1.38043	-0.00208862	29.8813	76283
1.39727	-0.00223716	29.8982	76017.3
1.4141	-0.0023549	29.915	75777
1.43094	-0.00242851	29.9318	75553.8
1.44777	-0.00248775	29.9487	75327.9
1.46461	-0.00255681	29.9655	75072.8
1.48144	-0.0026085	29.9823	74786.2
1.49828	-0.00257159	29.9992	74531.8
1.51511	-0.00242001	30.016	74358.9
1.53194	-0.00219995	30.0329	74222.7
1.54878	-0.00195603	30.0497	74060
1.56561	-0.00169182	30.0665	73849.2
1.58245	-0.00138064	30.0834	73568.9
1.59928	-0.00100852	30.1002	73225.9
1.61612	-0.000632267	30.117	72857.2
1.63295	-0.00035306	30.1339	72462.9
1.64979	-0.000224577	30.1507	72062.1
1.66662	-0.000229639	30.1675	71724.7
1.68346	-0.000326829	30.1844	71499.8
1.70029	-0.000487966	30.2012	71332.7
1.71712	-0.000683782	30.218	71123.9
1.73396	-0.00086637	30.2349	70840.3
1.75079	-0.0010071	30.2517	70534.4
1.76763	-0.00111715	30.2685	70260.7
1.78446	-0.0012169	30.2854	70024.3
1.8013	-0.00131576	30.3022	69829.1
1.81813	-0.00141412	30.319	69654.4
1.83497	-0.00150755	30.3359	69415.1
1.8518	-0.00157335	30.3527	69067.4
1.86864	-0.00157875	30.3695	68672.7
1.88547	-0.00152961	30.3864	68299
1.90231	-0.00147494	30.4032	67969.6
1.91914	-0.00146258	30.42	67695.1
1.93597	-0.00150058	30.4369	67446.5
1.95281	-0.00154771	30.4537	67160.8
1.96964	-0.00155848	30.4705	66802.5
1.98648	-0.00155213	30.4874	66403.1
2.00331	-0.00159448	30.5042	65996
2.02015	-0.0016971	30.5211	65586.7
2.03698	-0.0017996	30.5379	65185.2
2.05382	-0.0018566	30.5547	64787.7
2.07065	-0.00187322	30.5716	64412
2.08749	-0.00187312	30.5884	64074.4
2.10432	-0.00188394	30.6052	63712.4
2.12115	-0.00193626	30.6221	63307.7
2.13799	-0.00204978	30.6389	62915.7
2.15482	-0.00220343	30.6557	62581.1
2.17166	-0.00233531	30.6726	62350.1
2.18849	-0.0023893	30.6894	62228.3
2.20533	-0.00232438	30.7062	62205.3
2.22216	-0.00212415	30.7231	62251.5
2.239	-0.00185334	30.7399	62386
2.25583	-0.00162569	30.7567	62635.4
2.27267	-0.00148669	30.7736	62847.6
2.2895	-0.00139391	30.7904	62810.9
2.30633	-0.00130004	30.8072	62515.9
2.32317	-0.00119057	30.8241	62122.2
2.34	-0.00106877	30.8409	61739.2
2.35684	-0.000961658	30.8577	61381.7
2.37367	-0.000918196	37.0192	36075.2
2.39051	-0.000950143	37.036	35722.7
2.40734	-0.000967323	37.0529	35705.5
2.42418	-0.000860525	37.0697	35917.8
2.44101	-0.000636796	37.0865	36144
2.45785	-0.000395756	37.1034	36206.8
2.47468	-0.00022187	37.1202	36097.5
2.49151	-0.000132338	37.137	35866.5
2.50835	-9.99245e-05	37.1539	35653.4
2.52518	-0.000126172	37.1707	35601.6
2.54202	-0.000221287	37.1875	35685.3
2.55885	-0.000323533	37.2044	35751.2
2.57569	-0.000319372	37.2212	35642.1
2.59252	-0.000119782	37.238	35297.7
2.60936	0.000308542	37.2549	34836.8
2.62619	0.00090482	37.2717	34446.2
2.64303	0.00147599	37.2885	34130.4
2.65986	0.00180311	37.3054	33847.5
2.67669	0.00179294	37.3222	33666.8
2.69353	0.00151737	37.339	33737
2.71036	0.00112637	37.3559	34035.8
2.7272	0.000748714	37.3727	34400.3
2.74403	0.000465489	37.3896	34789.1
2.76087	0.000291078	37.4064	35203.2
2.7777	0.000178602	37.4232	35548.4
2.79454	6.16891e-05	37.4401	35721.2
2.81137	-0.000124865	37.4569	35761.8
2.82821	-0.000441289	37.4737	35720.3
2.84504	-0.000889001	37.4906	35631.9
2.86187	-0.00135518	37.5074	35625.7
2.87871	-0.0016856	37.5242	35841.3
2.89554	-0.00179664	37.5411	36269.8
2.91238	-0.0017008	37.5579	36705.1
2.92921	-0.00148158	37.5747	36836.8
2.94605	-0.00126091	37.5916	36473.7
2.96288	-0.00116475	37.6084	35730.4
2.97972	-0.00124134	37.6252	34956
2.99655	-0.00139028	37.6421	34441.9
3.01339	-0.00147381	37.6589	34237.9
3.03022	-0.00140884	37.6757	34187.2
3.04705	-0.00111305	37.6926	34054.1
3.06389	-0.000546478	37.7094	33743
3.08072	0.000151693	37.7262	33363.5
3.09756	0.000710026	37.7431	33051.1
3.11439	0.00096697	37.7599	32880.2
3.13123	0.000968851	37.7767	32858.8
3.14806	0.000853472	37.7936	32942.8
3.1649	0.000736081	37.8104	33042.4
3.18173	0.000660598	37.8273	33074
3.19857	0.000613132	37.8441	33076.2
3.2154	0.000571697	37.8609	33170
3.23224	0.000517274	37.8778	33425
3.24907	0.000428013	37.8946	33876.8
3.2659	0.000307551	37.9114	34477.2
3.28274	0.000189111	37.9283	35088.7
3.29957	8.74756e-05	37.9451	35507.6
3.31641	-7.40045e-06	37.9619	35592.1
3.33324	-0.000103722	37.9788	35525.9
3.35008	-0.000208652	37.9956	35501.4
3.36691	-0.000328781	38.0124	35483.1
3.38375	-0.000453622	38.0293	35327.6
3.40058	-0.000541946	38.0461	34939.4
3.41742	-0.000557769	38.0629	34477.7
3.43425	-0.000539713	38.0798	34213.4
3.45108	-0.000585419	38.0966	34190.2
3.46792	-0.000767479	38.1134	34244
3.48475	-0.00105102	38.1303	34229.5
3.50159	-0.00128348	38.1471	34069.2
3.51842	-0.00132161	38.1639	33719.4
3.53526	-0.00114373	38.1808	33179.2
3.55209	-0.000830994	38.1976	32465.2
3.56893	-0.000491012	38.2144	31710.3
3.58576	-0.00020648	38.2313	31059
3.6026	-2.37706e-05	38.2481	30505.4
3.61943	5.57795e-05	38.265	29944.7
3.63626	9.59327e-05	38.2818	29362.8
3.6531	0.00018051	38.2986	28841.9
3.66993	0.000307056	38.3155	28490.2
3.68677	0.00038982	38.3323	28402.5
3.7036	0.000357692	38.3491	28607.2
3.72044	0.000215128	38.366	29030.2
3.73727	3.57827e-05	38.3828	29528.7
3.75411	-0.000114892	38.3996	29932.4
3.77094	-0.000236176	38.4165	30086.8
3.78778	-0.000371425	38.4333	29928.2
3.80461	-0.000566387	38.4501	29567
3.82144	-0.000821467	38.467	29203.6
3.83828	-0.00107999	38.4838	28907.7
3.85511	-0.00129322	38.5006	28618.7
3.87195	-0.00146476	38.5175	28276.6
3.88878	-0.00160736	38.5343	27956.3
3.90562	-0.00167046	38.5511	27827.3
3.92245	-0.00156852	38.568	27927.2
3.93929	-0.00131601	38.5848	28102.9
3.95612	-0.00105553	38.6016	28153
3.97296	-0.000936595	38.6185	28007.5
3.98979	-0.000970273	38.6353	27791.8
4.00662	-0.00101875	38.6521	27641.5
4.02346	-0.000965869	38.669	27556.9
4.04029	-0.000822782	38.6858	27466.2
4.05713	-0.000664045	38.7026	27307.5
4.07396	-0.000539957	38.7195	27024.8
4.0908	-0.00043539	38.7363	26618.9
4.10763	-0.000293906	38.7532	26194.5
4.12447	-9.64535e-05	38.77	25822
4.1413	0.000124435	38.7868	25499.6
4.15814	0.000336556	38.8037	25209.5
4.17497	0.000512567	38.8205	24947.3
4.1918	0.000600121	38.8373	24701.4
4.20864	0.000559521	38.8542	24504
4.22547	0.000437889	38.871	24497.5
4.24231	0.000359169	38.8878	24796.1
4.25914	0.000401465	38.9047	25291.4
4.27598	0.000536402	38.9215	25631
4.29281	0.00069205	38.9383	25484.2
4.30965	0.000798726	38.9552	24935.5
4.32648	0.000781883	38.972	24282.6
4.34332	0.000620674	38.9888	23643.9
4.36015	0.000424	39.0057	23073.8
4.37699	0.000329723	39.0225	22686.7
4.39382	0.000427613	39.0393	22543.6
4.41065	0.000758861	39.0562	22500.8
4.42749	0.00123788	39.073	22355.3
4.44432	0.00168287	39.0898	22044
4.46116	0.0019267	39.1067	21707.3
4.47799	0.00189163	39.1235	21533.6
4.49483	0.00164458	39.1403	21248.4
4.51166	0.0013222
4.5285	0.00100333
4.54533	0.000714925
4.56217	0.000479956
4.579	0.000299315
4.59583	0.000149623
4.61267	1.24919e-05
4.6295	-0.000110621
4.64634	-0.000194996
4.66317	-0.000212656
4.68001	-0.000169089
4.69684	-9.07988e-05
4.71368	2.46461e-05
4.73051	0.000205279
4.74735	0.00045605
4.76418	0.000759324
4.78101	0.00109997
4.79785	0.00145468
4.81468	0.00177859
4.83152	0.00199116
4.84835	0.0019859
4.86519	0.00171489
4.88202	0.00125159
4.89886	0.000747008
4.91569	0.000342546
4.93253	0.000104904
4.94936	-2.23468e-06
4.96619	-7.03125e-05
4.98303	-0.00017726
4.99986	-0.00036763
5.0167	-0.000619313
5.03353	-0.000842013
5.05037	-0.000984276
5.0672	-0.0010747
5.08404	-0.00114576
5.10087	-0.00118072
5.11771	-0.00114663
5.13454	-0.00108851
5.15137	-0.00111775
5.16821	-0.00126178
5.18504	-0.00141309
5.20188	-0.00147262
5.21871	-0.00146512
5.23555	-0.00146843
5.25238	-0.00151108
5.26922	-0.00157234
5.28605	-0.00163099
5.30289	-0.0016657
5.31972	-0.00163619
5.33655	-0.00152697
5.35339	-0.00139754
5.37022	-0.00134845
5.38706	-0.00142544
5.40389	-0.00158873
5.42073	-0.00176638
5.43756	-0.00189259
5.4544	-0.00193553
5.47123	-0.00192353
5.48807	-0.00191303
5.5049	-0.00193756
5.52173	-0.00198992
5.53857	-0.00203826
5.5554	-0.00206114
5.57224	-0.00205829
5.58907	-0.00201986
5.60591	-0.00188354
5.62274	-0.00158708
5.63958	-0.00119322
5.65641	-0.000840462
5.67325	-0.000586808
5.69008	-0.000381511
5.70692	-0.000163717
5.72375	7.34241e-05
5.74058	0.000301898
5.75742	0.000484446
5.77425	0.000591114
5.79109	0.000597719
5.80792	0.000471917
5.82476	0.000200782
5.84159	-0.000159796
5.85843	-0.000528286
5.87526	-0.000870887
5.8921	-0.00119687
5.90893	-0.00151878
5.92576	-0.00182204
5.9426	-0.0020695
5.95943	-0.00224101
5.97627	-0.00234994
5.9931	-0.00242234
6.00994	-0.00248355
6.02677	-0.00255574
6.04361	-0.0026427
6.06044	-0.00272807
6.07728	-0.0028109
6.09411	-0.00289959
6.11094	-0.00295333
6.12778	-0.00289474
6.14461	-0.00271333
6.16145	-0.00248875
6.17828	-0.00229578
6.19512	-0.00212585
6.21195	-0.00192174
6.22879	-0.00168336
6.24562	-0.00145027
6.26246	-0.00118964
6.27929	-0.000824838
6.29612	-0.00039496
6.31296	-3.72226e-05
6.32979	0.000157103
6.34663	0.000185878
6.36346	9.49855e-05
6.3803	-8.65656e-05
6.39713	-0.000352146
6.41397	-0.000665374
6.4308	-0.000956868
6.44764	-0.00119179
6.46447	-0.00138054
6.4813	-0.00152005
6.49814	-0.00158126
6.51497	-0.00156405
6.53181	-0.00152918
6.54864	-0.00155611
6.56548	-0.00168133
6.58231	-0.00184741
6.59915	-0.0019109
6.61598	-0.00174385
6.63282	-0.00134064
6.64965	-0.000825701
6.66648	-0.000361894
6.68332	-7.99962e-05
6.70015	-4.37718e-05
6.71699	-0.000211735
6.73382	-0.000493746
6.75066	-0.00082585
6.76749	-0.00117307
6.78433	-0.00152281
6.80116	-0.00187145
6.818	-0.00221035
6.83483	-0.00253353
6.85167	-0.0028312
6.8685	-0.00303835
6.88533	-0.00303354
6.90217	-0.00277655
6.919	-0.00241353
6.93584	-0.00215457
6.95267	-0.00205076
6.96951	-0.00195968
6.98634	-0.00174301
7.00318	-0.00140788
7.02001	-0.00105099
7.03685	-0.000770072
7.05368	-0.0006385
7.07051	-0.000669773
7.08735	-0.000765088
7.10418	-0.00078626
7.12102	-0.000686416
7.13785	-0.000509742
7.15469	-0.000321691
7.17152	-0.000187109
7.18836	-0.000174092
7.20519	-0.000315946
7.22203	-0.000554367
7.23886	-0.000786808
7.25569	-0.00095217
7.27253	-0.00101556
7.28936	-0.000950688
7.3062	-0.000796457
7.32303	-0.000664232
7.33987	-0.000646563
7.3567	-0.00071766
7.37354	-0.000733545
7.39037	-0.000583112
7.40721	-0.000289699
7.42404	2.27518e-05
7.44087	0.000224193
7.45771	0.000269242
7.47454	0.000196786
7.49138	4.73029e-05
7.50821	-0.000178653
7.52505	-0.000475463
7.54188	-0.000806084
7.55872	-0.00114156
7.57555	-0.0014715
7.59239	-0.00174656
7.60922	-0.00185345
7.62605	-0.00171521
7.64289	-0.00139722
7.65972	-0.00104438
7.67656	-0.000774596
7.69339	-0.000633887
7.71023	-0.00055129
7.72706	-0.000399576
7.7439	-0.000149777
7.76073	0.0001299
7.77757	0.000376099
7.7944	0.000558722
7.81123	0.000669175
7.82807	0.000713783
7.8449	0.000707988
7.86174	0.000684151
7.87857	0.000681862
7.89541	0.000689254
7.91224	0.000644919
7.92908	0.000523927
7.94591	0.000383962
7.96275	0.000316498
7.97958	0.000355228
7.99641	0.000472108
8.01325	0.000645582
8.03008	0.000862253
8.04692	0.00106657
8.06375	0.00117239
8.08059	0.00110484
8.09742	0.000849228
8.11426	0.000503478
8.13109	0.000208633
8.14793	1.9897e-05
8.16476	-9.13886e-05
8.1816	-0.000167941
8.19843	-0.000243675
8.21526	-0.000346993
8.2321	-0.000498091
8.24893	-0.000697401
8.26577	-0.000909872
8.2826	-0.00107023
8.29944	-0.00114766
8.31627	-0.00117573
8.33311	-0.00120261
8.34994	-0.00125783
8.36678	-0.00133728
8.38361	-0.00138544
8.40044	-0.00134048
8.41728	-0.00121368
8.43411	-0.00106637
8.45095	-0.000934742
8.46778	-0.000808038
8.48462	-0.00065971
8.50145	-0.000513108
8.51829	-0.000444638
8.53512	-0.000493641
8.55196	-0.00062099
8.56879	-0.000767544
8.58562	-0.000897711
8.60246	-0.000998681
8.61929	-0.00106542
8.63613	-0.00108119
8.65296	-0.00102184
8.6698	-0.000890837
8.68663	-0.000720219
8.70347	-0.000543539
8.7203	-0.000396802
8.73714	-0.00032052
8.75397	-0.000332914
8.7708	-0.000420119
8.78764	-0.000546999
8.80447	-0.000663601
8.82131	-0.000745071
8.83814	-0.000820192
8.85498	-0.000931176
8.87181	-0.0010788
8.88865	-0.00122038
8.90548	-0.00132667
8.92232	-0.00139297
8.93915	-0.00140988
8.95598	-0.00136382
8.97282	-0.00121025
8.98965	-0.000887466
9.00649	-0.000426544
9.02332	3.95805e-05
9.04016	0.000393546
9.05699	0.000610216
9.07383	0.000767349
9.09066	0.00096383
9.1075	0.00118604
9.12433	0.00131735
9.14116	0.00127956
9.158	0.00112346
9.17483	0.000948356
9.19167	0.000794671
9.2085	0.000656333
9.22534	0.000529227
9.24217	0.000441908
9.25901	0.000434337
9.27584	0.000480693
9.29268	0.000494472
9.30951	0.000417346
9.32635	0.000266742
9.34318	0.000108719
9.36001	-2.03892e-05
9.37685	-0.00013648
9.39368	-0.000280302
9.41052	-0.000500524
9.42735	-0.000806607
9.44419	-0.00114548
9.46102	-0.00144694
9.47786	-0.00165773
9.49469	-0.00175166
9.51153	-0.00174213
9.52836	-0.00166398
9.54519	-0.00155141
9.56203	-0.00144415
9.57886	-0.0013911
9.5957	-0.00142799
9.61253	-0.00155031
9.62937	-0.00173498
9.6462	-0.00195669
9.66304	-0.00216311
9.67987	-0.00228749
9.69671	-0.00230208
9.71354	-0.00222561
9.73037	-0.00208601
9.74721	-0.00188012
9.76404	-0.00155968
9.78088	-0.0011103
9.79771	-0.000646768
9.81455	-0.000343344
9.83138	-0.000300596
9.84822	-0.000480375
9.86505	-0.000736499
9.88189	-0.000960005
9.89872	-0.0011547
9.91555	-0.00135009
9.93239	-0.00150354
9.94922	-0.001536
9.96606	-0.00146602
9.98289	-0.00140041
9.99973	-0.00140549
10.0166	-0.00147805
10.0334	-0.00159494
10.0502	-0.00173417
10.0671	-0.00187024
10.0839	-0.00197514
10.1007	-0.00200759
10.1176	-0.00193827
10.1344	-0.00181355
10.1512	-0.00172411
10.1681	-0.00172883
10.1849	-0.00184824
10.2017	-0.00206412
10.2186	-0.00229375
10.2354	-0.00243349
10.2522	-0.00243984
10.2691	-0.00235308
10.2859	-0.00224692
10.3027	-0.00217299
10.3196	-0.00214997
10.3364	-0.00216358
10.3533	-0.00219235
10.3701	-0.00222558
10.3869	-0.00225196
10.4038	-0.00226044
10.4206	-0.00225485
10.4374	-0.00225096
10.4543	-0.00225791
10.4711	-0.0022573
10.4879	-0.00220475
10.5048	-0.0020753
10.5216	-0.00188722
10.5384	-0.00167528
10.5553	-0.001469
10.5721	-0.00129306
10.5889	-0.00117806
10.6058	-0.00116555
10.6226	-0.00128998
10.6394	-0.00153045
10.6563	-0.00176441
10.6731	-0.00183425
10.6899	-0.00167799
10.7068	-0.00134767
10.7236	-0.00096739
10.7404	-0.000690495
10.7573	-0.000621126
10.7741	-0.000747976
10.791	-0.000959882
10.8078	-0.00116247
10.8246	-0.00133703
10.8415	-0.00149613
10.8583	-0.00165928
10.8751	-0.00185291
10.892	-0.00208796
10.9088	-0.00233263
10.9256	-0.00252417
10.9425	-0.00261427
10.9593	-0.00259131
10.9761	-0.00247578
10.993	-0.00227345
11.0098	-0.00192696
11.0266	-0.00136887
11.0435	-0.000627852
11.0603	0.000174227
11.0771	0.000912301
11.094	0.00150361
11.1108	0.0019022
11.1276	0.00208586
11.1445	0.00203165
11.1613	0.00174836
11.1781	0.00137262
11.195	0.00111614
11.2118	0.00108925
11.2287	0.00126098
11.2455	0.00153013
11.2623	0.00176504
11.2792	0.00180671
11.296	0.00154762
11.3128	0.00107326
11.3297	0.000588307
11.3465	0.000226887
11.3633	1.24515e-05
11.3802	-0.00010179
11.397	-0.000179334
11.4138	-0.000270966
11.4307	-0.000424606
11.4475	-0.000670016
11.4643	-0.000959023
11.4812	-0.0011948
11.498	-0.00135703
11.5148	-0.00150364
11.5317	-0.00166412
11.5485	-0.00181299
11.5653	-0.00191557
11.5822	-0.00192674
11.599	-0.00176975
11.6158	-0.001408
11.6327	-0.000930256
11.6495	-0.000486877
11.6663	-0.000176834
11.6832	-2.27906e-05
11.7	2.66776e-05
11.7169	7.38075e-05
11.7337	0.000188257
11.7505	0.000365293
11.7674	0.000572733
11.7842	0.000773777
11.801	0.000906156
11.8179	0.000911181
11.8347	0.000811109
11.8515	0.000715346
11.8684	0.000682568
11.8852	0.000633306
11.902	0.000444056
11.9189	0.000101699
11.9357	-0.000263492
11.9525	-0.000506063
11.9694	-0.000544021
11.9862	-0.000293507
12.003	0.000325209
12.0199	0.00121656
12.0367	0.00209104
12.0535	0.00266564
12.0704	0.00285265
12.0872	0.00275953
12.104	0.00250805
12.1209	0.0021458
12.1377	0.00171727
12.1546	0.00128297
12.1714	0.000872485
12.1882	0.000487354
12.2051	0.000146218
12.2219	-0.000113859
12.2387	-0.000297854
12.2556	-0.000452191
12.2724	-0.000592641
12.2892	-0.000661707
12.3061	-0.000567734
12.3229	-0.000303246
12.3397	1.71871e-05
12.3566	0.000252228
12.3734	0.000316092
12.3902	0.000226622
12.4071	9.59881e-05
12.4239	1.49739e-05
12.4407	-1.50429e-05
12.4576	-4.21166e-05
12.4744	-0.000127542
12.4912	-0.000328712
12.5081	-0.000661256
12.5249	-0.00103646
12.5417	-0.00129955
12.5586	-0.00138105
12.5754	-0.0013267
12.5922	-0.00121157
12.6091	-0.00109614
12.6259	-0.00102766
12.6428	-0.00103467
12.6596	-0.00110824
12.6764	-0.00122429
12.6933	-0.00136925
12.7101	-0.00152001
12.7269	-0.00163322
12.7438	-0.00168391
12.7606	-0.00168752
12.7774	-0.00167307
12.7943	-0.00166734
12.8111	-0.00170008
12.8279	-0.00176951
12.8448	-0.00180208
12.8616	-0.00172744
12.8784	-0.001562
12.8953	-0.00136574
12.9121	-0.00117347
12.9289	-0.000992305
12.9458	-0.000830019
12.9626	-0.000697964
12.9794	-0.000601171
12.9963	-0.000539797
13.0131	-0.000511405
13.0299	-0.000507986
13.0468	-0.000525548
13.0636	-0.000577146
13.0805	-0.000675094
13.0973	-0.000796632
13.1141	-0.000891997
13.131	-0.00089271
13.1478	-0.00071972
13.1646	-0.000370789
13.1815	3.26068e-05
13.1983	0.000347373
13.2151	0.000519405
13.232	0.000586301
13.2488	0.000594732
13.2656	0.00054332
13.2825	0.000413152
13.2993	0.000216721
13.3161	2.74255e-05
13.333	-5.48136e-05
13.3498	-9.32677e-06
13.3666	7.95504e-05
13.3835	0.000104576
13.4003	1.61263e-05
13.4171	-0.000153975
13.434	-0.000331681
13.4508	-0.00046409
13.4676	-0.00053841
13.4845	-0.000565119
13.5013	-0.000565008
13.5181	-0.000548471
13.535	-0.000522504
13.5518	-0.000517645
13.5687	-0.000547119
13.5855	-0.000581897
13.6023	-0.000624644
13.6192	-0.000733294
13.636	-0.000934353
13.6528	-0.00116687
13.6697	-0.00133671
13.6865	-0.00140422
13.7033	-0.00137365
13.7202	-0.00120616
13.737	-0.000849785
13.7538	-0.000374709
13.7707	4.65295e-05
13.7875	0.000274939
13.8043	0.000286155
13.8212	0.000156815
13.838	-9.20004e-06
13.8548	-9.02212e-05
13.8717	3.86035e-05
13.8885	0.000380299
13.9053	0.000795952
13.9222	0.00113692
13.939	0.00135022
13.9558	0.00147301
13.9727	0.00153437
13.9895	0.00148392
14.0064	0.00124274
14.0232	0.00082521
14.04	0.000334148
14.0569	-0.000147291
14.0737	-0.000585836
14.0905	-0.000971459
14.1074	-0.00130621
14.1242	-0.00158446
14.141	-0.00176573
14.1579	-0.00180967
14.1747	-0.00174946
14.1915	-0.001669
14.2084	-0.00162746
14.2252	-0.0016222
14.242	-0.00160081
14.2589	-0.0015355
14.2757	-0.00144923
14.2925	-0.00136779
14.3094	-0.00130171
14.3262	-0.00125592
14.343	-0.00122201
14.3599	-0.00119478
14.3767	-0.00119522
14.3935	-0.00119467
14.4104	-0.00106916
14.4272	-0.00073312
14.4441	-0.00025581
14.4609	0.000197947
14.4777	0.000484751
14.4946	0.000549474
14.5114	0.000444718
14.5282	0.00027291
14.5451	0.000118864
14.5619	2.3907e-05
14.5787	-3.91344e-05
14.5956	-0.000146211
14.6124	-0.000354132
14.6292	-0.000643493
14.6461	-0.000935158
14.6629	-0.00116004
14.6797	-0.00129644
14.6966	-0.00136093
14.7134	-0.00136671
14.7302	-0.00131082
14.7471	-0.00121412
14.7639	-0.00112931
14.7807	-0.00110502
14.7976	-0.00113977
14.8144	-0.00113966
14.8312	-0.000997323
14.8481	-0.000750492
14.8649	-0.000550715
14.8817	-0.000509518
14.8986	-0.000630933
14.9154	-0.000826619
14.9323	-0.00100353
14.9491	-0.00112032
14.9659	-0.00117159
14.9828	-0.0011771
14.9996	-0.00117094
15.0164	-0.0011898
15.0333	-0.00128186
15.0501	-0.00148023
15.0669	-0.00173123
15.0838	-0.00191336
15.1006	-0.00195723
15.1174	-0.00188658
15.1343	-0.00175716
15.1511	-0.00159777
15.1679	-0.00138501
15.1848	-0.0010729
15.2016	-0.000680621
15.2184	-0.000324429
15.2353	-0.00013989
15.2521	-0.00017658
15.2689	-0.000342939
15.2858	-0.000482206
15.3026	-0.000474418
15.3194	-0.000260171
15.3363	0.000181027
15.3531	0.000829244
15.37	0.00155633
15.3868	0.00216281
15.4036	0.00250077
15.4205	0.0025709
15.4373	0.00252446
15.4541	0.00247308
15.471	0.00237775
15.4878	0.00215995
15.5046	0.00182286
15.5215	0.0014804
15.5383	0.00125983
15.5551	0.00117705
15.572	0.00115622
15.5888	0.00112405
15.6056	0.0010426
15.6225	0.000891968
15.6393	0.000646276
15.6561	0.000297013
15.673	-8.53203e-05
15.6898	-0.000378473
15.7066	-0.000501619
15.7235	-0.00045095
15.7403	-0.000284312
15.7571	-9.71122e-05
15.774	1.69337e-05
15.7908	2.12605e-05
15.8076	-6.28208e-05
15.8245	-0.000227785
15.8413	-0.000491282
15.8582	-0.000828579
15.875	-0.00117009
15.8918	-0.00142288
15.9087	-0.00149329
15.9255	-0.00139183
15.9423	-0.00124966
15.9592	-0.00120593
15.976	-0.0013415
15.9928	-0.00163317
16.0097	-0.00192792
16.0265	-0.00208542
16.0433	-0.00213881
16.0602	-0.00220579
16.077	-0.00231734
16.0938	-0.00239742
16.1107	-0.00236272
16.1275	-0.00218927
16.1443	-0.00188777
16.1612	-0.00147139
16.178	-0.000971341
16.1948	-0.000458169
16.2117	-2.99274e-05
16.2285	0.000209709
16.2453	0.000194002
16.2622	-4.04759e-05
16.279	-0.000355625
16.2959	-0.000636509
16.3127	-0.000819745
16.3295	-0.000784836
16.3464	-0.000427061
16.3632	0.000126687
16.38	0.000607765
16.3969	0.000855668
16.4137	0.000871103
16.4305	0.000727837
16.4474	0.000510344
16.4642	0.000307627
16.481	0.000162565
16.4979	6.57313e-05
16.5147	3.92412e-05
16.5315	0.000138621
16.5484	0.000348373
16.5652	0.0005645
16.582	0.000683296
16.5989	0.000683321
16.6157	0.000629695
16.6325	0.000589695
16.6494	0.000574558
16.6662	0.000570654
16.683	0.000591272
16.6999	0.000679406
16.7167	0.000868203
16.7336	0.00119443
16.7504	0.0017423
16.7672	0.00256063
16.7841	0.00354003
16.8009	0.00451059
16.8177	0.00540026
16.8346	0.00621966
16.8514	0.00699529
16.8682	0.00776991
16.8851	0.00857199
16.9019	0.00933148
16.9187	0.00993928
16.9356	0.0104077
16.9524	0.0109194
16.9692	0.0116791
16.9861	0.0127275
17.0029	0.0139454
17.0197	0.0151899
17.0366	0.0163858
17.0534	0.0175507
17.0702	0.0187801
17.0871	0.0201634
17.1039	0.0217191
17.1207	0.0234519
17.1376	0.0253846
17.1544	0.0274735
17.1712	0.0296182
17.1881	0.0317803
17.2049	0.0339584
17.2218	0.0360783
17.2386	0.038034
17.2554	0.0397914
17.2723	0.0414605
17.2891	0.043259
17.3059	0.0452791
17.3228	0.0474217
17.3396	0.0496059
17.3564	0.051905
17.3733	0.0544352
17.3901	0.0571164
17.4069	0.0596984
17.4238	0.061976
17.4406	0.0638881
17.4574	0.0654901
17.4743	0.0668607
17.4911	0.0680599
17.5079	0.069141
17.5248	0.0701411
17.5416	0.0710931
17.5584	0.0720718
17.5753	0.0731803
17.5921	0.0744882
17.6089	0.0759938
17.6258	0.0776066
17.6426	0.0791878
17.6595	0.0805976
17.6763	0.081699
17.6931	0.082403
17.71	0.082757
17.7268	0.0829503
17.7436	0.0831553
17.7605	0.0834323
17.7773	0.0837914
17.7941	0.0842758
17.811	0.0849453
17.8278	0.0857651
17.8446	0.0866156
17.8615	0.0873765
17.8783	0.0879293
17.8951	0.0881992
17.912	0.0882687
17.9288	0.0883369
17.9456	0.0885633
17.9625	0.0889858
17.9793	0.0895301
17.9961	0.0900701
18.013	0.0904783
18.0298	0.0906872
18.0466	0.0907837
18.0635	0.0909516
18.0803	0.0912667
18.0971	0.0916465
18.114	0.0919751
18.1308	0.092198
18.1477	0.0923529
18.1645	0.0925399
18.1813	0.0928146
18.1982	0.0931578
18.215	0.0935723
18.2318	0.0941332
18.2487	0.0949134
18.2655	0.0959008
18.2823	0.0970155
18.2992	0.0981907
18.316	0.0994089
18.3328	0.100666
18.3497	0.101951
18.3665	0.103292
18.3833	0.104798
18.4002	0.106608
18.417	0.108759
18.4338	0.111118
18.4507	0.113505
18.4675	0.115821
18.4843	0.118066
18.5012	0.120406
18.518	0.123074
18.5348	0.126083
18.5517	0.129252
18.5685	0.132492
18.5854	0.135916
18.6022	0.1397
18.619	0.143866
18.6359	0.148275
18.6527	0.152759
18.6695	0.157276
18.6864	0.162
18.7032	0.167198
18.72	0.172943
18.7369	0.179035
18.7537	0.185324
18.7705	0.191889
18.7874	0.198765
18.8042	0.205792
18.821	0.212852
18.8379	0.219955
18.8547	0.227111
18.8715	0.234352
18.8884	0.241774
18.9052	0.249448
18.922	0.257417
18.9389	0.265717
18.9557	0.274346
18.9725	0.28312
18.9894	0.291746
19.0062	0.300175
19.0231	0.308606
19.0399	0.31709
19.0567	0.325471
19.0736	0.333668
19.0904	0.341666
19.1072	0.34937
19.1241	0.356715
19.1409	0.363765
19.1577	0.370624
19.1746	0.377313
19.1914	0.383766
19.2082	0.389918
19.2251	0.395736
19.2419	0.401161
19.2587	0.40612
19.2756	0.410579
19.2924	0.414537
19.3092	0.417992
19.3261	0.420941
19.3429	0.423424
19.3597	0.425504
19.3766	0.427194
19.3934	0.428424
19.4102	0.429094
19.4271	0.429084
19.4439	0.428319
19.4607	0.426903
19.4776	0.424994
19.4944	0.422655
19.5113	0.419907
19.5281	0.416747
19.5449	0.413104
19.5618	0.4089
19.5786	0.404098
19.5954	0.398688
19.6123	0.392715
19.6291	0.386355
19.6459	0.37986
19.6628	0.373334
19.6796	0.366698
19.6964	0.359834
19.7133	0.352604
19.7301	0.344968
19.7469	0.337011
19.7638	0.328828
19.7806	0.320523
19.7974	0.312194
19.8143	0.303864
19.8311	0.295465
19.8479	0.28696
19.8648	0.278448
19.8816	0.27008
19.8984	0.261916
19.9153	0.253882
19.9321	0.245878
19.949	0.237922
19.9658	0.230091
19.9826	0.222445
19.9995	0.214952
20.0163	0.207506
20.0331	0.200057
20.05	0.192598
20.0668	0.185159
20.0836	0.177871
20.1005	0.170887
20.1173	0.164275
20.1341	0.157979
20.151	0.15183
20.1678	0.14567
20.1846	0.139534
20.2015	0.133587
20.2183	0.127928
20.2351	0.122557
20.252	0.117493
20.2688	0.11278
20.2856	0.108421
20.3025	0.104358
20.3193	0.100462
20.3361	0.0965808
20.353	0.0926454
20.3698	0.0886578
20.3866	0.0846508
20.4035	0.0806982
20.4203	0.0769245
20.4372	0.0734555
20.454	0.0703064
20.4708	0.0673842
20.4877	0.0646003
20.5045	0.0619292
20.5213	0.0593664
20.5382	0.0569001
20.555	0.0545452
20.5718	0.0522951
20.5887	0.0500621
20.6055	0.0477705
20.6223	0.0454873
20.6392	0.0433437
20.656	0.0414012
20.6728	0.0396722
20.6897	0.0381498
20.7065	0.0367773
20.7233	0.0354482
20.7402	0.0340454
20.757	0.0325232
20.7738	0.0309841
20.7907	0.029593
20.8075	0.0284359
20.8243	0.0274831
20.8412	0.026646
20.858	0.025838
20.8749	0.0249918
20.8917	0.0240931
20.9085	0.0232064
20.9254	0.0223806
20.9422	0.0216028
20.959	0.020854
20.9759	0.0201328
20.9927	0.0194473
21.0095	0.0188188
21.0264	0.0182826
21.0432	0.0178627
21.06	0.0175494
21.0769	0.0173252
21.0937	0.0171735
21.1105	0.0170434
21.1274	0.0168463
21.1442	0.0165217
21.161	0.0161064
21.1779	0.0156717
21.1947	0.0152264
21.2115	0.0147297
21.2284	0.0141457
21.2452	0.0134957
21.262	0.0128895
21.2789	0.0124901
21.2957	0.0124174
21.3126	0.0126579
21.3294	0.013074
21.3462	0.0134961
21.3631	0.0137772
21.3799	0.0137827
21.3967	0.0134521
21.4136	0.0128944
21.4304	0.0122681
21.4472	0.0116325
21.4641	0.0109812
21.4809	0.0103186
21.4977	0.00968981
21.5146	0.00915272
21.5314	0.00872572
21.5482	0.00840155
21.5651	0.00820399
21.5819	0.00815825
21.5987	0.00820983
21.6156	0.00824806
21.6324	0.00819797
21.6492	0.00805344
21.6661	0.00782807
21.6829	0.00755149
21.6997	0.00730237
21.7166	0.00710239
21.7334	0.00686575
21.7502	0.00653629
21.7671	0.00618391
21.7839	0.00596393
21.8008	0.00598438
21.8176	0.00617576
21.8344	0.00636347
21.8513	0.00644818
21.8681	0.00645776
21.8849	0.00646626
21.9018	0.00648187
21.9186	0.00642762
21.9354	0.00624019
21.9523	0.00596881
21.9691	0.00571508
21.9859	0.00551918
22.0028	0.00536311
22.0196	0.00522861
22.0364	0.00512616
22.0533	0.00508908
22.0701	0.00514508
22.0869	0.00528596
22.1038	0.00545364
22.1206	0.00557605
22.1374	0.00562608
22.1543	0.0056235
22.1711	0.00558095
22.1879	0.00547098
22.2048	0.00525492
22.2216	0.0049559
22.2385	0.00466839
22.2553	0.00445983
22.2721	0.00432397
22.289	0.00423638
22.3058	0.00418774
22.3226	0.00416407
22.3395	0.00414164
22.3563	0.00410203
22.3731	0.00403522
22.39	0.00393553
22.4068	0.00380403
22.4236	0.00365014
22.4405	0.00349392
22.4573	0.00338643
22.4741	0.00340256
22.491	0.00356805
22.5078	0.00382947
22.5246	0.00409925
22.5415	0.0043086
22.5583	0.0044441
22.5751	0.00455401
22.592	0.00470692
22.6088	0.00492848
22.6256	0.00516391
22.6425	0.00529119
22.6593	0.00520877
22.6761	0.00496323
22.693	0.00473
22.7098	0.00463293
22.7267	0.00465358
22.7435	0.00470993
22.7603	0.00476275
22.7772	0.00484005
22.794	0.00500086
22.8108	0.00526627
22.8277	0.00556326
22.8445	0.00577907
22.8613	0.00585454
22.8782	0.00580273
22.895	0.00567925
22.9118	0.00559122
22.9287	0.00565179
22.9455	0.00581703
22.9623	0.00591893
22.9792	0.00584289
22.996	0.00557726
23.0128	0.00520469
23.0297	0.00486889
23.0465	0.00464768
23.0633	0.00449146
23.0802	0.00430946
23.097	0.00406072
23.1138	0.00376756
23.1307	0.00347078
23.1475	0.00319295
23.1644	0.00293887
23.1812	0.00270463
23.198	0.00248431
23.2149	0.00228776
23.2317	0.00214421
23.2485	0.00207045
23.2654	0.00205333
23.2822	0.00206626
23.299	0.00208386
23.3159	0.0020829
23.3327	0.00203689
23.3495	0.001925
23.3664	0.00176201
23.3832	0.00159522
23.4	0.00146669
23.4169	0.0014057
23.4337	0.00142908
23.4505	0.00152952
23.4674	0.00170256
23.4842	0.00196394
23.501	0.00229763
23.5179	0.00262878
23.5347	0.00288042
23.5515	0.00302558
23.5684	0.00307176
23.5852	0.00300035
23.6021	0.00278246
23.6189	0.00248377
23.6357	0.00222926
23.6526	0.00207138
23.6694	0.00199731
23.6862	0.0019901
23.7031	0.00202106
23.7199	0.00205089
23.7367	0.0020485
23.7536	0.00198492
23.7704	0.00184153
23.7872	0.00164132
23.8041	0.00143659
23.8209	0.00129164
23.8377	0.00126782
23.8546	0.00135253
23.8714	0.00145011
23.8882	0.00148901
23.9051	0.00149446
23.9219	0.00154624
23.9387	0.00168414
23.9556	0.00188561
23.9724	0.00210286
23.9892	0.00228628
24.0061	0.00241139
24.0229	0.0025199
24.0397	0.00269301
24.0566	0.00293918
24.0734	0.00319123
24.0903	0.00339379
24.1071	0.00353153
24.1239	0.00363738
24.1408	0.00377976
24.1576	0.00398857
24.1744	0.00423046
24.1913	0.00445187
24.2081	0.00461208
24.2249	0.00468949
24.2418	0.0046788
24.2586	0.00458235
24.2754	0.00440831
24.2923	0.00420091
24.3091	0.00403592
24.3259	0.00392901
24.3428	0.00383644
24.3596	0.00376647
24.3764	0.00379006
24.3933	0.00396756
24.4101	0.00434942
24.4269	0.0049494
24.4438	0.00566859
24.4606	0.00635244
24.4774	0.00686438
24.4943	0.00709052
24.5111	0.0070088
24.528	0.00673952
24.5448	0.00643329
24.5616	0.00616014
24.5785	0.00593691
24.5953	0.00578047
24.6121	0.00570923
24.629	0.00572233
24.6458	0.00579037
24.6626	0.00587402
24.6795	0.00592872
24.6963	0.0058981
24.7131	0.00577454
24.73	0.00567066
24.7468	0.00573875
24.7636	0.00598456
24.7805	0.00626934
24.7973	0.0064457
24.8141	0.00640658
24.831	0.00611927
24.8478	0.00568497
24.8646	0.00527315
24.8815	0.004982
24.8983	0.00481748
24.9151	0.00475004
24.932	0.00472428
24.9488	0.00467812
24.9656	0.00462638
24.9825	0.00465392
24.9993	0.00478546
25.0162	0.00496231
25.033	0.00513465
25.0498	0.00529838
25.0667	0.00547798
25.0835	0.00570674
25.1003	0.0059972
25.1172	0.00631869
25.134	0.006619
25.1508	0.00685511
25.1677	0.00699525
25.1845	0.00702161
25.2013	0.00694625
25.2182	0.00681724
25.235	0.00670719
25.2518	0.00666486
25.2687	0.00664931
25.2855	0.0065606
25.3023	0.00636189
25.3192	0.00614065
25.336	0.00602946
25.3528	0.00607781
25.3697	0.00623396
25.3865	0.00642448
25.4033	0.00660585
25.4202	0.00676532
25.437	0.00690635
25.4539	0.00704601
25.4707	0.00723015
25.4875	0.00751572
25.5044	0.00790476
25.5212	0.00834189
25.538	0.00876365
25.5549	0.00910491
25.5717	0.00929977
25.5885	0.00933248
25.6054	0.00925467
25.6222	0.00912292
25.639	0.00896433
25.6559	0.00880204
25.6727	0.00866186
25.6895	0.00855165
25.7064	0.00846064
25.7232	0.00837024
25.74	0.00826461
25.7569	0.00814951
25.7737	0.00805045
25.7905	0.00799093
25.8074	0.00801792
25.8242	0.00822567
25.841	0.00867215
25.8579	0.00928744
25.8747	0.00992272
25.8916	0.0104354
25.9084	0.0107054
25.9252	0.0107139
25.9421	0.0106199
25.9589	0.0106008
25.9757	0.0106731
25.9926	0.0107404
26.0094	0.010736
26.0262	0.0106791
26.0431	0.0106102
26.0599	0.0105314
26.0767	0.0104324
26.0936	0.01033
26.1104	0.0102518
26.1272	0.0102133
26.1441	0.0102252
26.1609	0.010318
26.1777	0.0105215
26.1946	0.0107994
26.2114	0.0110563
26.2282	0.0112
26.2451	0.01121
26.2619	0.0111774
26.2787	0.0111982
26.2956	0.011294
26.3124	0.0114542
26.3292	0.0116472
26.3461	0.0118305
26.3629	0.0120003
26.3798	0.0121808
26.3966	0.0123432
26.4134	0.0124076
26.4303	0.0123498
26.4471	0.0122484
26.4639	0.0122135
26.4808	0.0123141
26.4976	0.0125973
26.5144	0.0130914
26.5313	0.0137152
26.5481	0.0142985
26.5649	0.0146806
26.5818	0.0147983
26.5986	0.0147952
26.6154	0.014927
26.6323	0.0153078
26.6491	0.0158258
26.6659	0.0162655
26.6828	0.0164314
26.6996	0.0162479
26.7164	0.0158712
26.7333	0.0155868
26.7501	0.01555
26.7669	0.0156971
26.7838	0.0158785
26.8006	0.01599
26.8175	0.0159801
26.8343	0.0158605
26.8511	0.0157303
26.868	0.0156967
26.8848	0.0157698
26.9016	0.0159005
26.9185	0.0160848
26.9353	0.0163969
26.9521	0.0168791
26.969	0.0173978
26.9858	0.0177425
27.0026	0.0178276
27.0195	0.0177561
27.0363	0.0177349
27.0531	0.0179007
27.07	0.0182346
27.0868	0.0186447
27.1036	0.0190727
27.1205	0.019524
27.1373	0.0200174
27.1541	0.0205169
27.171	0.0209535
27.1878	0.0212854
27.2046	0.0215109
27.2215	0.02168
27.2383	0.0218782
27.2551	0.0221397
27.272	0.0224353
27.2888	0.0227448
27.3057	0.0230677
27.3225	0.023381
27.3393	0.0236525
27.3562	0.0239124
27.373	0.0242305
27.3898	0.0246012
27.4067	0.0249641
27.4235	0.025314
27.4403	0.0257009
27.4572	0.026151
27.474	0.026665
27.4908	0.0272652
27.5077	0.0279851
27.5245	0.0288059
27.5413	0.0296482
27.5582	0.0304399
27.575	0.0311512
27.5918	0.0317847
27.6087	0.0323874
27.6255	0.0330705
27.6423	0.033925
27.6592	0.0348785
27.676	0.0357552
27.6928	0.0364617
27.7097	0.0370343
27.7265	0.0375751
27.7434	0.0381892
27.7602	0.038943
27.777	0.0398265
27.7939	0.0407656
27.8107	0.0416755
27.8275	0.042537
27.8444	0.0434822
27.8612	0.0447092
27.878	0.0462271
27.8949	0.0478623
27.9117	0.0494902
27.9285	0.0510934
27.9454	0.0526706
27.9622	0.0542048
27.979	0.055682
27.9959	0.0571023
28.0127	0.0585114
28.0295	0.0600381
28.0464	0.0618655
28.0632	0.0640742
28.08	0.0665569
28.0969	0.0692221
28.1137	0.0721172
28.1305	0.0752903
28.1474	0.078753
28.1642	0.0826227
28.181	0.087153
28.1979	0.0924673
28.2147	0.0983807
28.2316	0.104606
28.2484	0.111066
28.2652	0.118018
28.2821	0.125777
28.2989	0.134303
28.3157	0.143231
28.3326	0.152435
28.3494	0.162196
28.3662	0.172759
28.3831	0.184109
28.3999	0.196054
28.4167	0.208383
28.4336	0.221065
28.4504	0.234233
28.4672	0.247923
28.4841	0.262022
28.5009	0.276458
28.5177	0.291302
28.5346	0.306701
28.5514	0.322664
28.5682	0.339104
28.5851	0.355929
28.6019	0.373006
28.6187	0.390268
28.6356	0.407783
28.6524	0.425633
28.6693	0.443787
28.6861	0.462161
28.7029	0.480852
28.7198	0.500041
28.7366	0.519633
28.7534	0.53932
28.7703	0.558967
28.7871	0.578622
28.8039	0.598306
28.8208	0.618005
28.8376	0.63769
28.8544	0.657235
28.8713	0.676417
28.8881	0.695075
28.9049	0.713232
28.9218	0.730994	113814
28.9386	0.748436	112602
28.9554	0.76556	111432
28.9723	0.782273	110297
28.9891	0.798493	109214
29.0059	0.814283	108210
29.0228	0.82977	107298
29.0396	0.844948	106455
29.0564	0.859652	105651
29.0733	0.873762	104868
29.0901	0.887352	104112
29.107	0.900473	103397
29.1238	0.912977	102703
29.1406	0.924696	101992
29.1575	0.935538	101234
29.1743	0.945459	100431
29.1911	0.954461	99614
29.208	0.962571	98800.6
29.2248	0.969827	97990.5
29.2416	0.97626	97186.5
29.2585	0.981888	96383.4
29.2753	0.986721	95581
29.2921	0.990752	94795.4
29.309	0.993972	94036.1
29.3258	0.996424	93303
29.3426	0.998214	92615.8
29.3595	0.999432	92001.6
29.3763	1	91451.3
29.3931	0.999596	90903.5
29.41	0.997885	90291.1
29.4268	0.994895	89618
29.4436	0.99098	88942.6
29.4605	0.986395	88299.7
29.4773	0.981112	87728.5
29.4941	0.975021	87143
29.511	0.968146	86564.3
29.5278	0.960575	85958.7
29.5446	0.952197	85409.2
29.5615	0.94283	84854.9
29.5783	0.932587	84282.3
29.5952	0.921755	83742.1
29.612	0.910362	83241.6
29.6288	0.898264	82739.3
29.6457	0.885497	82229.6
29.6625	0.872193	81734.6
29.6793	0.858338	81241.5
29.6962	0.843937	80731.9
29.713	0.829153	80224.8		Source Data For Supplementary Figure 10C SEC-MALS
29.7298	0.814103	79741.6		Vps23(TSG101) plus Vps28 - x-axis = elution time in minutes
29.7467	0.798811	79280.4
29.7635	0.783333	78853.2
29.7803	0.767763	78470.1
29.7972	0.752071	78108.7
29.814	0.736056	77729.6
29.8308	0.719653	77320.5
29.8477	0.703052	76920.7
29.8645	0.686461	76576.1
29.8813	0.669951	76283
29.8982	0.653516	76017.3
29.915	0.637179	75777
29.9318	0.620942	75553.8
29.9487	0.604751	75327.9
29.9655	0.588554	75072.8
29.9823	0.572432	74786.2
29.9992	0.556601	74531.8
30.016	0.541135	74358.9
30.0329	0.52582	74222.7
30.0497	0.510475	74060
30.0665	0.49506	73849.2
30.0834	0.479571	73568.9
30.1002	0.464149	73225.9
30.117	0.44896
30.1339	0.43402
30.1507	0.419403
30.1675	0.4053
30.1844	0.391761
30.2012	0.37857
30.218	0.365505
30.2349	0.352606
30.2517	0.340044
30.2685	0.327871
30.2854	0.316073
30.3022	0.304684
30.319	0.293662
30.3359	0.282822
30.3527	0.272064
30.3695	0.2615
30.3864	0.251288
30.4032	0.241511
30.42	0.232192
30.4369	0.223255
30.4537	0.214547
30.4705	0.206016
30.4874	0.197701
30.5042	0.18964
30.5211	0.181883
30.5379	0.174445
30.5547	0.167293
30.5716	0.160443
30.5884	0.153928
30.6052	0.147693
30.6221	0.141677
30.6389	0.135923
30.6557	0.13051
30.6726	0.125449
30.6894	0.120693
30.7062	0.116148
30.7231	0.111749
30.7399	0.107557
30.7567	0.103637
30.7736	0.0998955
30.7904	0.0961775
30.8072	0.0924708
30.8241	0.0888484
30.8409	0.0853235
30.8577	0.0818959
30.8746	0.0786029
30.8914	0.0754543
30.9082	0.0723961
30.9251	0.0694059
30.9419	0.0665406
30.9588	0.0638404
30.9756	0.0612715
30.9924	0.0587816
31.0093	0.056378
31.0261	0.0541141
31.0429	0.0520038
31.0598	0.050017
31.0766	0.0481576
31.0934	0.0465034
31.1103	0.0451261
31.1271	0.044
31.1439	0.0430396
31.1608	0.0421674
31.1776	0.0413145
31.1944	0.0404075
31.2113	0.0393831
31.2281	0.0382299
31.2449	0.0369872
31.2618	0.0357076
31.2786	0.0344304
31.2954	0.03318
31.3123	0.0319784
31.3291	0.030844
31.3459	0.0297672
31.3628	0.0287035
31.3796	0.027612
31.3965	0.0265064
31.4133	0.0254244
31.4301	0.0243762
31.447	0.0233519
31.4638	0.0223395
31.4806	0.0213516
31.4975	0.0204702
31.5143	0.0198311
31.5311	0.01952
31.548	0.0194722
31.5648	0.0195299
31.5816	0.0195697
31.5985	0.0195313
31.6153	0.0193892
31.6321	0.0191285
31.649	0.0187457
31.6658	0.0182739
31.6826	0.0177711
31.6995	0.017273
31.7163	0.0167759
31.7331	0.0162649
31.75	0.0157423
31.7668	0.0152217
31.7836	0.0147063
31.8005	0.0141911
31.8173	0.0136916
31.8341	0.0132777
31.851	0.0130303
31.8678	0.0129286
31.8847	0.0128598
31.9015	0.012731
31.9183	0.0125139
31.9352	0.0122272
31.952	0.0119061
31.9688	0.0115951
31.9857	0.0113568
32.0025	0.0112194
32.0193	0.0111209
32.0362	0.0109578
32.053	0.0106921
32.0698	0.0103802
32.0867	0.0100928
32.1035	0.00984453
32.1203	0.00960922
32.1372	0.00936795
32.154	0.00914881
32.1708	0.00902857
32.1877	0.00905575
32.2045	0.00919152
32.2213	0.00935689
32.2382	0.00948416
32.255	0.00954275	29932.4
32.2718	0.00961214	30086.8
32.2887	0.00992364	29928.2
32.3055	0.010649	29567
32.3224	0.0116395	29203.6
32.3392	0.0125622	28907.7
32.356	0.013154	28618.7
32.3729	0.0133307	28276.6
32.3897	0.013221	27956.3
32.4065	0.0130038	27827.3
32.4234	0.0127458	27927.2
32.4402	0.0124373	28102.9
32.457	0.0120652	28153
32.4739	0.0116593	28007.5
32.4907	0.0112907	27791.8
32.5075	0.0109834	27641.5
32.5244	0.0106827	27556.9
32.5412	0.010329	27466.2
32.558	0.00995107	27307.5
32.5749	0.00969205	27024.8
32.5917	0.00967602	26618.9
32.6085	0.00988285	26194.5
32.6254	0.0101839	25822
32.6422	0.0104372	25499.6
32.659	0.0105427	25209.5
32.6759	0.01045	24947.3
32.6927	0.0101693	24701.4
32.7095	0.00979594	24504
32.7264	0.00948986	24497.5
32.7432	0.00937193	24796.1
32.76	0.00941583	25291.4
32.7769	0.00950553	25631
32.7937	0.00954699	25484.2
32.8106	0.0094846	24935.5
32.8274	0.00930156	24282.6
32.8442	0.00901654	23643.9
32.8611	0.00864778	23073.8
32.8779	0.00820819	22686.7
32.8947	0.00773999	22543.6
32.9116	0.00731306	22500.8
32.9284	0.00698859	22355.3
32.9452	0.00678216	22044
32.9621	0.00665861	21707.3
32.9789	0.00658656	21533.6
32.9957	0.00660555	21248.4
33.0126	0.00679142
33.0294	0.00713183
33.0462	0.00752056
33.0631	0.00785438
33.0799	0.00806714
33.0967	0.00814205
33.1136	0.00816156
33.1304	0.00829888
33.1472	0.00865462
33.1641	0.00915508
33.1809	0.00966859
33.1977	0.0100976
33.2146	0.0103427
33.2314	0.0103538
33.2483	0.0102477
33.2651	0.010182
33.2819	0.0101786
33.2988	0.0101592
33.3156	0.0100206
33.3324	0.00969874
33.3493	0.00924437
33.3661	0.00876359
33.3829	0.00831523
33.3998	0.00792249
33.4166	0.00762043
33.4334	0.00744894
33.4503	0.0074007
33.4671	0.00741885
33.4839	0.00743624
33.5008	0.00738919
33.5176	0.00723031
33.5344	0.00695769
33.5513	0.00665125
33.5681	0.00644052
33.5849	0.00638883
33.6018	0.00645164
33.6186	0.00653908
33.6354	0.00659083
[truncated: 2,752 more rows]

## Sheet: V28
time (min)	V28[Sequence3-170531]	time (min)	V28[Sequence3-170531]
0	0.000537936	32.255	201923
0.0168346	0.000773209	32.2718	276784
0.0336691	0.00141821	32.2887	241624
0.0505037	0.00206713	32.3055	165908
0.0673382	0.0022648	32.3224	142490
0.0841728	0.00188136	32.3392	141628
0.101007	0.00123131	32.356	139675
0.117842	0.000663524	32.3729	137934
0.134676	0.000192363	32.3897	146795
0.151511	-0.000313997	32.4065	179982
0.168346	-0.000902671	32.4234	236089
0.18518	-0.00152459	32.4402	267070
0.202015	-0.00203707	32.457	242509
0.218849	-0.00232091	32.4739	195512
0.235684	-0.00251141	32.4907	160105
0.252518	-0.00289253	32.5075	141792
0.269353	-0.00355976	32.5244	136520
0.286187	-0.00429485	32.5412	148321
0.303022	-0.00477978	32.558	179716
0.319857	-0.00489362	32.5749	193465
0.336691	-0.00475414	32.5917	163748
0.353526	-0.00454641	32.6085	130501
0.37036	-0.00438072	32.6254	117250
0.387195	-0.0042886	32.6422	121373
0.404029	-0.0042845	32.659	139807
0.420864	-0.00440372	32.6759	161004
0.437698	-0.00465876	32.6927	165624
0.454533	-0.00497317	32.7095	151405
0.471368	-0.00522932	32.7264	130171
0.488202	-0.00527683	32.7432	109847
0.505037	-0.0048446	34.191	82476.7
0.521871	-0.00373264	34.2078	83667.5
0.538706	-0.0022021	34.2247	85356
0.55554	-0.000840294	34.2415	86663.2
0.572375	-8.09528e-05	34.2583	86870.1
0.58921	2.5958e-05	34.2752	87863
0.606044	-0.000216318	34.292	91326.2
0.622879	-0.000451602	34.3088	96807.9
0.639713	-0.000507124	34.3257	101725
0.656548	-0.000369447	34.3425	102216
0.673382	-0.000115167	34.3593	97259.9
0.690217	0.000158607	34.3762	90106
0.707051	0.000380273	34.393	84151.7
0.723886	0.000497859	34.4098	80149.4
0.740721	0.000474112	34.4267	77590.5
0.757555	0.000356163	34.4435	75919.1
0.77439	0.000274259	34.4603	74928.4
0.791224	0.000231159	34.4772	74591.6
0.808059	5.42282e-05	34.494	74708.7
0.824893	-0.000408621	34.5108	75559.3
0.841728	-0.00110848	34.5277	78495.4
0.858562	-0.00180119	34.5445	85273.9
0.875397	-0.00227921	34.5613	94733.1
0.892232	-0.00249021	34.5782	101477
0.909066	-0.0024575	34.595	101408
0.925901	-0.00219837	34.6119	96421.5
0.942735	-0.00164352	34.6287	91352.9
0.95957	-0.000659312	34.6455	87972.6
0.976404	0.000736012	34.6624	85377.9
0.993239	0.00227351	34.6792	83305.6
1.01007	0.00363265	34.696	81919
1.02691	0.00467345	34.7129	80624.7
1.04374	0.00547631	34.7297	78733.7
1.06058	0.00611617	34.7465	76852.9
1.07741	0.00649278	34.7634	76144.8
1.09425	0.00643738	34.7802	76535.4
1.11108	0.00586761	34.797	77110
1.12792	0.0048262	34.8139	77475.7
1.14475	0.00343092	34.8307	77623.5
1.16158	0.00191532	34.8475	77181.7
1.17842	0.000616553	34.8644	75685.1
1.19525	-0.000253475	34.8812	73216
1.21209	-0.00075074	34.898	70646.1
1.22892	-0.00104302	34.9149	68636
1.24576	-0.00123974	34.9317	67257.8
1.26259	-0.0014148	34.9485	66495.9
1.27943	-0.00165868	34.9654	66264.7
1.29626	-0.0020411	34.9822	66567.6
1.3131	-0.00247261	34.999	67378.5
1.32993	-0.00273719	35.0159	68322.8
1.34676	-0.00280222	35.0327	69072.4
1.3636	-0.00286988	35.0495	69610.8
1.38043	-0.00311181	35.0664	70108.2
1.39727	-0.00350851	35.0832	70604.6
1.4141	-0.00389001	35.1001	70986.7
1.43094	-0.00408328	35.1169	71186.8
1.44777	-0.00390111	35.1337	71058.1
1.46461	-0.00306619	35.1506	70326.3
1.48144	-0.00149659	35.1674	69032.1
1.49828	0.000397107	35.1842	67785.2
1.51511	0.0019986	35.2011	67295.4
1.53194	0.00295073	35.2179	67592.6
1.54878	0.00327917	35.2347	68126.7
1.56561	0.00316356	35.2516	68297.4
1.58245	0.00281052	35.2684	67434
1.59928	0.0025595	35.2852	65235.7
1.61612	0.00270879	35.3021	62410.4
1.63295	0.00324192	35.3189	59939.4
1.64979	0.00385099	35.3357	58112.7
1.66662	0.00417984	35.3526	56766.9
1.68346	0.00403199	35.3694	55718.4
1.70029	0.00348017	35.3862	54972.9
1.71712	0.00277905	35.4031	54497.2
1.73396	0.00203308	35.4199	54124.2
1.75079	0.00111343	35.4367	53640.4
1.76763	-4.48455e-05	35.4536	53070.7
1.78446	-0.00128024	35.4704	52808.1
1.8013	-0.00235513	35.4872	53194.2
1.81813	-0.00302832	35.5041	54073.1
1.83497	-0.00288991	35.5209	54962.9
1.8518	-0.00165902	35.5378	55322.6
1.86864	0.000132965	35.5546	54829.2
1.88547	0.00152245	35.5714	53882.2
1.90231	0.00199546	35.5883	53002.6
1.91914	0.00164051	35.6051	52238.5
1.93597	0.000802235	35.6219	51556.2
1.95281	-0.000263023	35.6388	50885
1.96964	-0.00140561	35.6556	50239.7
1.98648	-0.00242291	35.6724	49755.7
2.00331	-0.00312512	36.4805	60379.1
2.02015	-0.00352811	36.4973	60836.7
2.03698	-0.00377215	36.5142	60459.2
2.05382	-0.00393209	36.531	60051.2
2.07065	-0.00401806	36.5478	59580.8
2.08749	-0.00407867	36.5647	59074.6
2.10432	-0.00422766	36.5815	58566.5
2.12115	-0.00456211	36.5983	58092.5
2.13799	-0.0050629	36.6152	57647.3
2.15482	-0.00559716	36.632	57169.9
2.17166	-0.00606678	36.6488	56619.2
2.18849	-0.00646696	36.6657	56054.8
2.20533	-0.00681408	36.6825	55639.2
2.22216	-0.00709968	36.6993	55382.2
2.239	-0.00723857	36.7162	55059.2
2.25583	-0.0070479	36.733	54556.6
2.27267	-0.00637444	36.7498	53948.1
2.2895	-0.0052614	36.7667	53258.9
2.30633	-0.00395324	36.7835	52510.1
2.32317	-0.00276152	36.8003	51802
2.34	-0.00197536	36.8172	51196
2.35684	-0.00182564	36.834	50641.4
2.37367	-0.00233609	36.8508	50054.6
2.39051	-0.00317661	36.8677	49373.8
2.40734	-0.00392342	36.8845	48584.7
2.42418	-0.00440721	36.9014	47735.4
2.44101	-0.00464494	36.9182	46863.5
2.45785	-0.0046812	36.935	46000.5
2.47468	-0.00459715	36.9519	45178.4
2.49151	-0.00450034	36.9687	44410.7
2.50835	-0.00447068	36.9855	43704.3
2.52518	-0.00455706	37.0024	43049.9
2.54202	-0.00476885	37.0192	42431.6
2.55885	-0.00506846	37.036	41848.1
2.57569	-0.00541461	37.0529	41300.2
2.59252	-0.00573949	37.0697	40790
2.60936	-0.00587673	37.0865	40318
2.62619	-0.00568837	37.1034	39877.1
2.64303	-0.00523945	37.1202	39464.5
2.65986	-0.0046994	37.137	39074.5
2.67669	-0.00420137	37.1539	38698
2.69353	-0.00379834	37.1707	38332.8
2.71036	-0.00337066	37.1875	37976.8
2.7272	-0.00263884	37.2044	37635
2.74403	-0.00146749	37.2212	37315.6
2.76087	-7.23546e-05	37.238	37019
2.7777	0.00118613	37.2549	36750.9
2.79454	0.00203731	37.2717	36520.5
2.81137	0.00233427	37.2885	36330.4
2.82821	0.0021673	37.3054	36172.1
2.84504	0.00199343	37.3222	36028.2
2.86187	0.00228215	37.339	35885.5
2.87871	0.00300334	37.3559	35747.7
2.89554	0.00377204	37.3727	35642.3
2.91238	0.0042557	37.3896	35541
2.92921	0.00428276	37.4064	35423.1
2.94605	0.00389345	37.4232	35309.1
2.96288	0.00331602	37.4401	35164.6
2.97972	0.00275267	37.4569	34983
2.99655	0.00227539	37.4737	34786.5
3.01339	0.00189405	37.4906	34593.8
3.03022	0.00159538	37.5074	34427
3.04705	0.00131283	37.5242	34302.9
3.06389	0.000927138	37.5411	34219.1
3.08072	0.000334758	37.5579	34145.7
3.09756	-0.000420501	37.5747	34041.2
3.11439	-0.00113015	37.5916	33910.6
3.13123	-0.0016421	37.6084	33793.3
3.14806	-0.00194504	37.6252	33700.5
3.1649	-0.00207482	37.6421	33613.9
3.18173	-0.0021162	37.6589	33511.1
3.19857	-0.00214274	37.6757	33385.8
3.2154	-0.00205756	37.6926	33249.9
3.23224	-0.00163825	37.7094	33124.8
3.24907	-0.000885002	37.7262	33043.5
3.2659	-0.000189133	37.7431	33018.1
3.28274	-4.226e-05	37.7599	33015.6
3.29957	-0.000571924	37.7767	32984.9
3.31641	-0.00143369	37.7936	32907.8
3.33324	-0.00220215	37.8104	32809.7
3.35008	-0.00270847	37.8273	32716.9
3.36691	-0.00300659	37.8441	32628.1
3.38375	-0.00317833	37.8609	32539.2
3.40058	-0.00319913	37.8778	32459.7
3.41742	-0.00295222	37.8946	32392
3.43425	-0.00238885	37.9114	32325.5
3.45108	-0.00165364	37.9283	32238.9
3.46792	-0.00100292	37.9451	32107.4
3.48475	-0.000678112	37.9619	31935.9
3.50159	-0.000854871	37.9788	31750.3
3.51842	-0.00147162	37.9956	31565.6
3.53526	-0.00214995	38.0124	31395.9
3.55209	-0.00259924	38.0293	31253.1
3.56893	-0.00289905	38.0461	31126.1
3.58576	-0.0032854	38.0629	30987.1
3.6026	-0.00386696	38.0798	30827
3.61943	-0.00456782	38.0966	30665
3.63626	-0.00523277	38.1134	30516.4
3.6531	-0.00562845	38.1303	30380.1
3.66993	-0.00542978	38.1471	30243.1
3.68677	-0.00444711	38.1639	30094.3
3.7036	-0.0028231	38.1808	29949.1
3.72044	-0.000942846	38.1976	29836.8
3.73727	0.000799176	38.2144	29776.6
3.75411	0.00208613	38.2313	29761.1
3.77094	0.00263316	38.2481	29768.6
3.78778	0.00229649	38.2649	29787.5
3.80461	0.00123722	38.2818	29812
3.82144	-0.000119727	38.2986	29816.9
3.83828	-0.00131962	38.3155	29767.5
3.85511	-0.00211439	38.3323	29676.5
3.87195	-0.00249617	38.3491	29586.4
3.88878	-0.00249018	38.366	29510.4
3.90562	-0.00205731	38.3828	29437.7
3.92245	-0.00125547	38.3996	29358.2
3.93929	-0.000267014	38.4165	29267.6
3.95612	0.000723082	38.4333	29166.1
3.97296	0.00155719	38.4501	29060.4
3.98979	0.00208878	38.467	28968.9
4.00662	0.0022327	38.4838	28900.6
4.02346	0.00204544	38.5006	28848.8
4.04029	0.00167225	38.5175	28810
4.05713	0.00128736	38.5343	28766.9
4.07396	0.00108382	38.5511	28680.7
4.0908	0.00115134	38.568	28536.3
4.10763	0.00142334	38.5848	28377.3
4.12447	0.00176271	38.6016	28256.2
4.1413	0.00198344	38.6185	28175.1
4.15814	0.00185371	38.6353	28112
4.17497	0.00122989	38.6521	28053.5
4.1918	0.000223958
4.20864	-0.000797489
4.22547	-0.00145086
4.24231	-0.00157188
4.25914	-0.00130181
4.27598	-0.000964335
4.29281	-0.000881785
4.30965	-0.00124841
4.32648	-0.00195115
4.34332	-0.00265697
4.36015	-0.00315156
4.37698	-0.00340705
4.39382	-0.00338516
4.41065	-0.00302609
4.42749	-0.00244676
4.44432	-0.00190342
4.46116	-0.00160541
4.47799	-0.00159878
4.49483	-0.00168554
4.51166	-0.00158535
4.5285	-0.00125077
4.54533	-0.000826496
4.56217	-0.000405963
4.579	3.43668e-05
4.59583	0.0005989
4.61267	0.0013717
4.6295	0.00228559
4.64634	0.00314128
4.66317	0.0037365
4.68001	0.0039581
4.69684	0.00388321
4.71368	0.00375401
4.73051	0.00371784
4.74735	0.00376668
4.76418	0.00398078
4.78101	0.00464378
4.79785	0.00604654
4.81468	0.00817987
4.83152	0.0106254
4.84835	0.0128272
4.86519	0.0143398
4.88202	0.014912
4.89886	0.0146529
4.91569	0.0139905
4.93253	0.0132885
4.94936	0.0126819
4.96619	0.0121847
4.98303	0.0117302
4.99986	0.0112304
5.0167	0.0106452
5.03353	0.00995209
5.05037	0.00912014
5.0672	0.00822726
5.08404	0.00749567
5.10087	0.00698889
5.11771	0.00654521
5.13454	0.00607134
5.15137	0.00560343
5.16821	0.00513878
5.18504	0.00460358
5.20188	0.00394549
5.21871	0.00316246
5.23555	0.00226497
5.25238	0.00132587
5.26922	0.000598372
5.28605	0.000320698
5.30289	0.000399997
5.31972	0.000565817
5.33655	0.000749901
5.35339	0.00110536
5.37022	0.00171853
5.38706	0.00250887
5.40389	0.00334145
5.42073	0.00410717
5.43756	0.00472533
5.4544	0.00512572
5.47123	0.00526237
5.48807	0.00512262
5.5049	0.00473081
5.52173	0.00420381
5.53857	0.00372682
5.5554	0.00334352
5.57224	0.00289823
5.58907	0.00223328
5.60591	0.00140729
5.62274	0.000826154
5.63958	0.00114741
5.65641	0.00276076
5.67325	0.00536782
5.69008	0.00831306
5.70692	0.0110292
5.72375	0.013005
5.74058	0.0138318
5.75742	0.0135828
5.77425	0.0126813
5.79109	0.0113546
5.80792	0.00959837
5.82476	0.00755846
5.84159	0.0055966
5.85843	0.00400544
5.87526	0.00286001
5.8921	0.00213752
5.90893	0.0019098
5.92576	0.0022702
5.9426	0.00299631
5.95943	0.00358484
5.97627	0.00373846
5.9931	0.00353225
6.00994	0.00308192
6.02677	0.00237805
6.04361	0.0015139
6.06044	0.000776158
6.07728	0.000329166
6.09411	9.5593e-06
6.11094	-0.000441897
6.12778	-0.00109813
6.14461	-0.00178584
6.16145	-0.00222476
6.17828	-0.00224557
6.19512	-0.00187929
6.21195	-0.00128211
6.22879	-0.000654186
6.24562	-0.000192633
6.26246	-2.64093e-05
6.27929	-0.000152312
6.29612	-0.00040578
6.31296	-0.000607139
6.32979	-0.000764688
6.34663	-0.00102075
6.36346	-0.00142909
6.3803	-0.00190721
6.39713	-0.00237955
6.41397	-0.00283495
6.4308	-0.00325503
6.44764	-0.00359684
6.46447	-0.00387423
6.4813	-0.00414556
6.49814	-0.00437891
6.51497	-0.0044529
6.53181	-0.00434099
6.54864	-0.00417583
6.56548	-0.00411929
6.58231	-0.00426868
6.59915	-0.00459821
6.61598	-0.00495408
6.63282	-0.00521366
6.64965	-0.00534776
6.66648	-0.00533431
6.68332	-0.00515158
6.70015	-0.00479598
6.71699	-0.00428672
6.73382	-0.00373562
6.75066	-0.00334042
6.76749	-0.00324895
6.78433	-0.00342837
6.80116	-0.00367759
6.818	-0.00382223
6.83483	-0.00378397
6.85166	-0.00351456
6.8685	-0.00304472
6.88533	-0.0024963
6.90217	-0.00198895
6.919	-0.00157044
6.93584	-0.00116216
6.95267	-0.000633305
6.96951	-1.48628e-05
6.98634	0.000513991
7.00318	0.000876707
7.02001	0.00115448
7.03685	0.00139906
7.05368	0.00154493
7.07051	0.00150463
7.08735	0.00124839
7.10418	0.000841725
7.12102	0.000471809
7.13785	0.000311527
7.15469	0.000296113
7.17152	0.00021899
7.18836	-8.27928e-07
7.20519	-0.000251801
7.22203	-0.000382504
7.23886	-0.000395315
7.25569	-0.000452803
7.27253	-0.00073047
7.28936	-0.00122794
7.3062	-0.00170202
7.32303	-0.00192803
7.33987	-0.00189216
7.3567	-0.0016992
7.37354	-0.00146149
7.39037	-0.00121553
7.40721	-0.000941368
7.42404	-0.000680324
7.44087	-0.000528501
7.45771	-0.000524154
7.47454	-0.000572779
7.49138	-0.000524688
7.50821	-0.000403578
7.52505	-0.000417825
7.54188	-0.000656925
7.55872	-0.000941392
7.57555	-0.00107864
7.59239	-0.00113889
7.60922	-0.0013165
7.62605	-0.00163416
7.64289	-0.0018946
7.65972	-0.00192426
7.67656	-0.00179994
7.69339	-0.00172145
7.71023	-0.00175663
7.72706	-0.0018351
7.7439	-0.00190552
7.76073	-0.00194549
7.77757	-0.00192881
7.7944	-0.00187995
7.81123	-0.00179453
7.82807	-0.00155986
7.8449	-0.00111785
7.86174	-0.00059609
7.87857	-0.00020237
7.89541	-3.86758e-05
7.91224	-1.31611e-05
7.92908	1.57153e-05
7.94591	8.01884e-05
7.96275	0.000157367
7.97958	0.000274524
7.99641	0.00048406
8.01325	0.000757979
8.03008	0.000994097
8.04692	0.00109201
8.06375	0.00094559
8.08059	0.000430343
8.09742	-0.000437737
8.11426	-0.00127867
8.13109	-0.00157615
8.14793	-0.00125083
8.16476	-0.00070235
8.1816	-0.000373529
8.19843	-0.00044496
8.21526	-0.000739772
8.2321	-0.000897524
8.24893	-0.000653679
8.26577	-1.44734e-05
8.2826	0.000744493
8.29944	0.00131315
8.31627	0.00157331
8.33311	0.00170932
8.34994	0.00208575
8.36678	0.00282695
8.38361	0.00372113
8.40044	0.0044782
8.41728	0.00482054
8.43411	0.00454499
8.45095	0.00375067
8.46778	0.00281613
8.48462	0.00205379
8.50145	0.00151731
8.51829	0.00107627
8.53512	0.000579747
8.55196	-3.30472e-05
8.56879	-0.000739313
8.58562	-0.00150378
8.60246	-0.00226668
8.61929	-0.00291192
8.63613	-0.0033708
8.65296	-0.00369708
8.6698	-0.00400283
8.68663	-0.0043863
8.70347	-0.00487908
8.7203	-0.00542153
8.73714	-0.00592262
8.75397	-0.0062983
8.7708	-0.00648757
8.78764	-0.00648763
8.80447	-0.00628419
8.82131	-0.00583038
8.83814	-0.0051811
8.85498	-0.00446864
8.87181	-0.00378095
8.88865	-0.00316262
8.90548	-0.00261817
8.92232	-0.00204626
8.93915	-0.00128537
8.95598	-0.000367611
8.97282	0.000456963
8.98965	0.00104048
9.00649	0.00139957
9.02332	0.00147979
9.04016	0.00121217
9.05699	0.000751214
9.07383	0.000379752
9.09066	0.000200118
9.1075	0.000133867
9.12433	0.000138504
9.14116	0.000238009
9.158	0.00042836
9.17483	0.000666609
9.19167	0.000875281
9.2085	0.000896839
9.22534	0.000566765
9.24217	-3.04631e-05
9.25901	-0.00042214
9.27584	-0.000190834
9.29268	0.000555748
9.30951	0.00144636
9.32634	0.00222547
9.34318	0.00274776
9.36001	0.00292522
9.37685	0.00282981
9.39368	0.0026762
9.41052	0.00249043
9.42735	0.00207013
9.44419	0.00131816
9.46102	0.000462635
9.47786	-1.09493e-05
9.49469	0.000322703
9.51153	0.00150912
9.52836	0.00311623
9.54519	0.00454431
9.56203	0.00539783
9.57886	0.0056252
9.5957	0.00549441
9.61253	0.00539044
9.62937	0.00559556
9.6462	0.00613198
9.66304	0.00676701
9.67987	0.00721114
9.69671	0.00726079
9.71354	0.00683885
9.73037	0.00599244
9.74721	0.00485488
9.76404	0.00359056
9.78088	0.0023149
9.79771	0.0010722
9.81455	-0.000101741
9.83138	-0.00114125
9.84822	-0.00198517
9.86505	-0.00263719
9.88189	-0.00313371
9.89872	-0.00344674
9.91555	-0.00350713
9.93239	-0.00331887
9.94922	-0.00293222
9.96606	-0.00238936
9.98289	-0.00180398
9.99973	-0.00134944
10.0166	-0.00110469
10.0334	-0.00101134
10.0502	-0.000982163
10.0671	-0.00096075
10.0839	-0.000927944
10.1007	-0.000933337
10.1176	-0.00106497
10.1344	-0.00134407
10.1512	-0.00161299
10.1681	-0.00164995
10.1849	-0.00153472
10.2017	-0.00162565
10.2186	-0.00208035
10.2354	-0.00268881
10.2522	-0.00316466
10.2691	-0.00336247
10.2859	-0.00327696
10.3027	-0.00300974
10.3196	-0.00261018
10.3364	-0.00186379
10.3533	-0.000539579
10.3701	0.00106215
10.3869	0.00229363
10.4038	0.00277924
10.4206	0.00259674
10.4374	0.00205873
10.4543	0.00155118
10.4711	0.00140203
10.4879	0.00158288
10.5048	0.00185133
10.5216	0.00217449
10.5384	0.0026493
10.5553	0.00311356
10.5721	0.0032051
10.5889	0.00275716
10.6058	0.00197207
10.6226	0.00117872
10.6394	0.000530691
10.6563	1.25821e-05
10.6731	-0.000452111
10.6899	-0.000947332
10.7068	-0.00150548
10.7236	-0.00209455
10.7404	-0.00269782
10.7573	-0.00335982
10.7741	-0.00414442
10.791	-0.00503008
10.8078	-0.00586672
10.8246	-0.00650587
10.8415	-0.00689931
10.8583	-0.00707851
10.8751	-0.00712439
10.892	-0.00706008
10.9088	-0.00670714
10.9256	-0.005847
10.9425	-0.00460491
10.9593	-0.00335605
10.9761	-0.00237633
10.993	-0.00178877
11.0098	-0.00160237
11.0266	-0.00168312
11.0435	-0.00173068
11.0603	-0.00142275
11.0771	-0.000661935
11.094	0.000346936
11.1108	0.00122189
11.1276	0.00159115
11.1445	0.00131503
11.1613	0.000613757
11.1781	-0.000112323
11.195	-0.00063809
11.2118	-0.000979349
11.2286	-0.00117835
11.2455	-0.00120649
11.2623	-0.00104422
11.2792	-0.000743775
11.296	-0.000392741
11.3128	-0.000112657
11.3297	-7.43903e-05
11.3465	-0.000407791
11.3633	-0.00105856
11.3802	-0.00166791
11.397	-0.00165561
11.4138	-0.000664505
11.4307	0.0010221
11.4475	0.00274155
11.4643	0.00396331
11.4812	0.00450709
11.498	0.00464175
11.5148	0.00479635
11.5317	0.00506314
11.5485	0.00524559
11.5653	0.00527217
11.5822	0.00530644
11.599	0.00544416
11.6158	0.00553404
11.6327	0.00527456
11.6495	0.00445771
11.6663	0.00330991
11.6832	0.00240581
11.7	0.00219576
11.7169	0.00265452
11.7337	0.00328664
11.7505	0.00352578
11.7674	0.00317243
11.7842	0.00242723
11.801	0.00157329
11.8179	0.000830089
11.8347	0.000433468
11.8515	0.00054023
11.8684	0.00102042
11.8852	0.0015716
11.902	0.00195031
11.9189	0.00198403
11.9357	0.00160441
11.9525	0.000931359
11.9694	0.000144687
11.9862	-0.000595263
12.003	-0.00104728
12.0199	-0.000999968
12.0367	-0.000524468
12.0535	0.000141567
12.0704	0.000887984
12.0872	0.00170436
12.104	0.00246837
12.1209	0.00292404
12.1377	0.0028771
12.1546	0.0023747
12.1714	0.00162371
12.1882	0.000789081
12.2051	-7.07827e-05
12.2219	-0.000937027
12.2387	-0.0017245
12.2556	-0.00229463
12.2724	-0.00261497
12.2892	-0.0027914
12.3061	-0.00294913
12.3229	-0.00316067
12.3397	-0.00336698
12.3566	-0.00330844
12.3734	-0.00274645
12.3902	-0.00177884
12.4071	-0.000749967
12.4239	6.69227e-05
12.4407	0.000534135
12.4576	0.000519016
12.4744	-1.45757e-05
12.4912	-0.000801464
12.5081	-0.00151629
12.5249	-0.00206426
12.5417	-0.00247848
12.5586	-0.00281237
12.5754	-0.00315928
12.5922	-0.00360116
12.6091	-0.00414195
12.6259	-0.00473349
12.6428	-0.00531976
12.6596	-0.00581165
12.6764	-0.00611576
12.6933	-0.00629529
12.7101	-0.00654465
12.7269	-0.00690489
12.7438	-0.00719064
12.7606	-0.00724357
12.7774	-0.00708639
12.7943	-0.00683999
12.8111	-0.00656775
12.8279	-0.00614628
12.8448	-0.00537057
12.8616	-0.00427378
12.8784	-0.00316512
12.8953	-0.00242507
12.9121	-0.00225579
12.9289	-0.00244158
12.9458	-0.00258818
12.9626	-0.00250547
12.9794	-0.00222129
12.9963	-0.00188851
13.0131	-0.00171159
13.0299	-0.00182731
13.0468	-0.00221169
13.0636	-0.00268233
13.0805	-0.00301124
13.0973	-0.00306185
13.1141	-0.00286916
13.131	-0.00258208
13.1478	-0.00233021
13.1646	-0.0021718
13.1815	-0.0021288
13.1983	-0.00221137
13.2151	-0.00234088
13.232	-0.00234268
13.2488	-0.00219259
13.2656	-0.00207815
13.2825	-0.00216894
13.2993	-0.00247125
13.3161	-0.00289595
13.333	-0.0033306
13.3498	-0.00359245
13.3666	-0.00347414
13.3835	-0.0029425
13.4003	-0.00220555
13.4171	-0.00152476
13.434	-0.00102309
13.4508	-0.000675177
13.4676	-0.000418979
13.4845	-0.000243764
13.5013	-0.000129736
13.5181	-7.81473e-06
13.535	0.0001185
13.5518	0.000109639
13.5687	-0.000218814
13.5855	-0.000919458
13.6023	-0.00179275
13.6192	-0.00257716
13.636	-0.00314544
13.6528	-0.00346895
13.6697	-0.00357668
13.6865	-0.00354403
13.7033	-0.003465
13.7202	-0.00342136
13.737	-0.0034504
13.7538	-0.00354613
13.7707	-0.00367598
13.7875	-0.00376099
13.8043	-0.00369183
13.8212	-0.00345809
13.838	-0.00321084
13.8548	-0.00313904
13.8717	-0.00327412
13.8885	-0.00344439
13.9053	-0.00339505
13.9222	-0.00282499
13.939	-0.00156252
13.9558	6.74751e-05
13.9727	0.00145659
13.9895	0.00226285
14.0064	0.00251565
14.0232	0.00240686
14.04	0.00206365
14.0569	0.00151195
14.0737	0.000786304
14.0905	-8.07275e-05
14.1074	-0.00104456
14.1242	-0.00188652
14.141	-0.00223466
14.1579	-0.00196147
14.1747	-0.0013683
14.1915	-0.000838801
14.2084	-0.000539223
14.2252	-0.000438816
14.242	-0.000453655
14.2589	-0.00050888
14.2757	-0.000517778
14.2925	-0.000457003
14.3094	-0.000428706
14.3262	-0.000565722
14.343	-0.000898924
14.3599	-0.00131485
14.3767	-0.00167905
14.3935	-0.00198051
14.4104	-0.00230253
14.4272	-0.00268759
14.4441	-0.00294523
14.4609	-0.00252544
14.4777	-0.00104878
14.4946	0.000870149
14.5114	0.00209655
14.5282	0.00208032
14.5451	0.0011219
14.5619	-0.000139636
14.5787	-0.00119609
14.5956	-0.00181411
14.6124	-0.00210533
14.6292	-0.00232526
14.6461	-0.0025817
14.6629	-0.00282427
14.6797	-0.00301648
14.6966	-0.00320403
14.7134	-0.00346394
14.7302	-0.00387738
14.7471	-0.00445777
14.7639	-0.00510428
14.7807	-0.00573644
14.7976	-0.00632987
14.8144	-0.00681498
14.8312	-0.00713615
14.8481	-0.00733345
14.8649	-0.00742242
14.8817	-0.00728236
14.8986	-0.00677228
14.9154	-0.00586818
14.9323	-0.00467226
14.9491	-0.00342654
14.9659	-0.00241657
14.9828	-0.00180397
14.9996	-0.00158878
15.0164	-0.00166165
15.0333	-0.00188328
15.0501	-0.00217182
15.0669	-0.0024617
15.0838	-0.00262266
15.1006	-0.00258036
15.1174	-0.00246642
15.1343	-0.0025368
15.1511	-0.00295385
15.1679	-0.00367115
15.1848	-0.0044322
15.2016	-0.00489514
15.2184	-0.00489525
15.2353	-0.00458292
15.2521	-0.00426803
15.2689	-0.00420579
15.2858	-0.00447498
15.3026	-0.00491854
15.3194	-0.00528172
15.3363	-0.00536014
15.3531	-0.00484433
15.37	-0.00339392
15.3868	-0.00115688
15.4036	0.00126968
15.4205	0.00339498
15.4373	0.00508404
15.4541	0.00640799
15.471	0.00726961
15.4878	0.00737986
15.5046	0.00664554
15.5215	0.00537934
15.5383	0.00402214
15.5551	0.00282765
15.572	0.00195953
15.5888	0.001582
15.6056	0.0016657
15.6225	0.00193304
15.6393	0.00207985
15.6561	0.00196178
15.673	0.00157839
15.6898	0.000978004
15.7066	0.000219929
15.7235	-0.000615878
15.7403	-0.00148057
15.7571	-0.00234788
15.774	-0.00308092
15.7908	-0.00340522
15.8076	-0.00311496
15.8245	-0.0022656
15.8413	-0.00102237
15.8582	0.000490115
15.875	0.00208744
15.8918	0.00355341
15.9087	0.00475387
15.9255	0.00564327
15.9423	0.00624513
15.9592	0.00658099
15.976	0.00659739
15.9928	0.00624001
16.0097	0.00565147
16.0265	0.00517506
16.0433	0.00505887
16.0602	0.00529713
16.077	0.00571001
16.0938	0.00600152
16.1107	0.00586057
16.1275	0.00519831
16.1443	0.00422116
16.1612	0.00319227
16.178	0.0022561
16.1948	0.00146603
16.2117	0.000839408
16.2285	0.000364699
16.2453	-3.13789e-05
16.2622	-0.000466811
16.279	-0.00100922
16.2959	-0.00164845
16.3127	-0.00232822
16.3295	-0.00290368
16.3464	-0.00318045
16.3632	-0.00311817
16.38	-0.00289076
16.3969	-0.00276577
16.4137	-0.00297713
16.4305	-0.00361678
16.4474	-0.00453857
16.4642	-0.005415
16.481	-0.00599502
16.4979	-0.00628904
16.5147	-0.00644193
16.5315	-0.00653698
16.5484	-0.00658174
16.5652	-0.00656566
16.582	-0.00644528
16.5989	-0.00611936
16.6157	-0.00547968
16.6325	-0.00446582
16.6494	-0.00312779
16.6662	-0.00169108
16.683	-0.000471257
16.6999	0.000292472
16.7167	0.00053072
16.7336	0.000440771
16.7504	0.000372893
16.7672	0.000469084
16.7841	0.00064393
16.8009	0.000850756
16.8177	0.00111788
16.8346	0.00141505
16.8514	0.001615
16.8682	0.00158452
16.8851	0.00142905
16.9019	0.0015859
16.9187	0.00236244
16.9356	0.00360843
16.9524	0.00489272
16.9692	0.00573117
16.9861	0.00581482
17.0029	0.0052906
17.0197	0.00461632
17.0366	0.00404345
17.0534	0.00351954
17.0702	0.00297953
17.0871	0.00249113
17.1039	0.00215664
17.1207	0.00195698
17.1376	0.00175397
17.1544	0.00143098
17.1712	0.00100444
17.1881	0.000620167
17.2049	0.000382821
17.2218	0.000222064
17.2386	-1.04615e-05
17.2554	-0.00037252
17.2723	-0.000706358
17.2891	-0.000721936
17.3059	-0.000319806
17.3228	0.000314899
17.3396	0.000960819
17.3564	0.0015943
17.3733	0.00235325
17.3901	0.00327854
17.4069	0.00421245
17.4238	0.00493464
17.4406	0.00529188
17.4574	0.00524718
17.4743	0.00493326
17.4911	0.00462471
17.5079	0.00450691
17.5248	0.004528
17.5416	0.00454009
17.5584	0.00448655
17.5753	0.00445424
17.5921	0.00456366
17.6089	0.00481062
17.6258	0.00510024
17.6426	0.00536337
17.6595	0.00555459
17.6763	0.00561164
17.6931	0.00556683
17.71	0.00568564
17.7268	0.00623349
17.7436	0.00719344
17.7605	0.00836707
17.7773	0.00950584
17.7941	0.0103931
17.811	0.0110217
17.8278	0.011643
17.8446	0.0124322
17.8615	0.0131532
17.8783	0.0133465
17.8951	0.0128332
17.912	0.0118683
17.9288	0.0108027
17.9456	0.00981955
17.9625	0.00897875
17.9793	0.00829726
17.9961	0.0077433
18.013	0.00725967
18.0298	0.00681603
18.0466	0.00639349
18.0635	0.00593935
18.0803	0.0053934
18.0971	0.00473403
18.114	0.00403788
18.1308	0.0035753
18.1477	0.00364838
18.1645	0.00417648
18.1813	0.00480801
18.1982	0.00534178
18.215	0.00576155
18.2318	0.00603745
18.2487	0.00606197
18.2655	0.00578673
18.2823	0.00529018
18.2992	0.00468311
18.316	0.00408394
18.3328	0.00370867
18.3497	0.00382744
18.3665	0.00451893
18.3833	0.00549766
18.4002	0.006296
18.417	0.00665421
18.4338	0.00661545
18.4507	0.00628885
18.4675	0.00580854
18.4843	0.00550225
18.5012	0.00571544
18.518	0.00643333
18.5348	0.00727253
18.5517	0.00781475
18.5685	0.00791635
18.5854	0.00772876
18.6022	0.00746247
18.619	0.0072064
18.6359	0.00694825
18.6527	0.00667098
18.6695	0.00640877
18.6864	0.00621594
18.7032	0.00611832
18.72	0.00612351
18.7369	0.00620609
18.7537	0.00624537
18.7705	0.00604129
18.7874	0.00547293
18.8042	0.00472935
18.821	0.00420141
18.8379	0.00403518
18.8547	0.00408119
18.8715	0.00415742
18.8884	0.00412776
18.9052	0.00388846
18.922	0.00340603
18.9389	0.00278504
18.9557	0.00220965
18.9725	0.00177229
18.9894	0.00147023
19.0062	0.00134162
19.0231	0.00147902
19.0399	0.00190713
19.0567	0.00253302
19.0736	0.00325761
19.0904	0.00401026
19.1072	0.0046346
19.1241	0.00487129
19.1409	0.00458526
19.1577	0.00406088
19.1746	0.00375364
19.1914	0.00371868
19.2082	0.00367754
19.2251	0.00343458
19.2419	0.00308762
19.2587	0.00304403
19.2756	0.00370371
19.2924	0.00505412
19.3092	0.00665435
19.3261	0.00796397
19.3429	0.00860324
19.3597	0.00856923
19.3766	0.00824018
19.3934	0.0078891
19.4102	0.00747598
19.4271	0.00696083
19.4439	0.00649089
19.4607	0.00622101
19.4776	0.00611091
19.4944	0.00605111
19.5113	0.00601029
19.5281	0.00595651
19.5449	0.00578633
19.5618	0.00539325
19.5786	0.00484259
19.5954	0.00442963
19.6123	0.00438517
19.6291	0.00459751
19.6459	0.00477489
19.6628	0.0047003
19.6796	0.00426124
19.6964	0.00347437
19.7133	0.00252916
19.7301	0.00163573
19.7469	0.00084287
19.7638	0.000108577
19.7806	-0.000502194
19.7974	-0.000740995
19.8143	-0.000377154
19.8311	0.000535566
19.8479	0.00173718
19.8648	0.00297975
19.8816	0.00408379
19.8984	0.00487359
19.9153	0.00514157
19.9321	0.00482747
19.949	0.00419607
19.9658	0.00361051
19.9826	0.00320512
19.9995	0.00293061
20.0163	0.00273901
20.0331	0.00262111
20.05	0.0025786
20.0668	0.0026605
20.0836	0.00300143
20.1005	0.00366056
20.1173	0.00441439
20.1341	0.00493974
20.151	0.0051285
20.1678	0.0050939
20.1846	0.00495814
20.2015	0.00475294
20.2183	0.00445985
20.2351	0.00404758
20.252	0.00358946
20.2688	0.00335473
20.2856	0.00357926
20.3025	0.00414012
20.3193	0.00469452
20.3361	0.0050074
20.353	0.00500432
20.3698	0.00477628
20.3866	0.00467945
20.4035	0.00507934
20.4203	0.00578511
20.4372	0.00621863
20.454	0.00605777
20.4708	0.00548915
20.4877	0.00500822
20.5045	0.00495472
20.5213	0.00526313
20.5382	0.00569081
20.555	0.00611608
20.5718	0.0065265
20.5887	0.00686456
20.6055	0.00698179
20.6223	0.00668971
20.6392	0.0058701
20.656	0.00463753
20.6728	0.00335727
20.6897	0.00237659
20.7065	0.00178063
20.7233	0.00146437
20.7402	0.0012907
20.757	0.0011854
20.7738	0.00124255
20.7907	0.00165925
20.8075	0.00248247
20.8243	0.00356842
20.8412	0.00470277
20.858	0.00569754
20.8749	0.00642675
20.8917	0.00674679
20.9085	0.00650797
20.9254	0.00579243
20.9422	0.00498786
20.959	0.00446391
20.9759	0.00425671
20.9927	0.00418535
21.0095	0.00410584
21.0264	0.00392321
21.0432	0.00349973
21.06	0.00274156
21.0769	0.0018171
21.0937	0.00103129
21.1105	0.000523888
21.1274	0.000304998
21.1442	0.000441683
21.161	0.0010446
21.1779	0.0020638
21.1947	0.00320673
21.2115	0.00409962
21.2284	0.00447622
21.2452	0.00424902
21.262	0.00350853
21.2789	0.00248007
21.2957	0.00143121
21.3125	0.000528177
21.3294	-0.000191997
21.3462	-0.000694447
21.3631	-0.000924169
21.3799	-0.000904899
21.3967	-0.000720601
21.4136	-0.000401652
21.4304	6.42612e-05
21.4472	0.000639564
21.4641	0.0012604
21.4809	0.00186373
21.4977	0.00229968
21.5146	0.00237143
21.5314	0.00208627
21.5482	0.00168389
21.5651	0.00131535
21.5819	0.000926056
21.5987	0.000412859
21.6156	-0.000255376
21.6324	-0.000993033
21.6492	-0.00166849
21.6661	-0.00227901
21.6829	-0.00297142
21.6997	-0.003841
21.7166	-0.00472438
21.7334	-0.00528547
21.7502	-0.00523877
21.7671	-0.00445374
21.7839	-0.00310513
21.8008	-0.00170809
21.8176	-0.000795569
21.8344	-0.000547191
21.8513	-0.000651945
21.8681	-0.000643337
21.8849	-0.000392669
21.9018	-9.53829e-05
21.9186	1.71053e-05
21.9354	-0.000157577
21.9523	-0.000534706
21.9691	-0.000913788
21.9859	-0.00115911
22.0028	-0.00120573
22.0196	-0.000923518
22.0364	-0.000163448
22.0533	0.0010351
22.0701	0.00237061
22.0869	0.00343349
22.1038	0.00397367
22.1206	0.00397515
22.1374	0.00347975
22.1543	0.00252639
22.1711	0.00128414
22.1879	2.16829e-05
22.2048	-0.00107951
22.2216	-0.00195837
22.2385	-0.00260533
22.2553	-0.00304286
22.2721	-0.00332442
22.289	-0.00355283
22.3058	-0.00386869
22.3226	-0.00430634
22.3395	-0.00474517
22.3563	-0.00508762
22.3731	-0.00531879
22.39	-0.00536969
22.4068	-0.00513552
22.4236	-0.00467397
22.4405	-0.00418574
22.4573	-0.00384461
22.4741	-0.00372775
22.491	-0.00378984
22.5078	-0.00389983
22.5246	-0.00398776
22.5415	-0.00407434
22.5583	-0.00418567
22.5751	-0.00433563
22.592	-0.004496
22.6088	-0.00455447
22.6256	-0.00442114
22.6425	-0.00413007
22.6593	-0.00375724
22.6761	-0.0033068
22.693	-0.00272651
22.7098	-0.00200769
22.7267	-0.00119722
22.7435	-0.000356509
22.7603	0.000393731
22.7772	0.000855157
22.794	0.000843199
22.8108	0.000322751
22.8277	-0.000433842
22.8445	-0.000977435
22.8613	-0.00114581
22.8782	-0.00113808
22.895	-0.0011588
22.9118	-0.00121584
22.9287	-0.00116298
22.9455	-0.00090183
22.9623	-0.000536229
22.9792	-0.000258121
22.996	-0.000146691
23.0128	-0.000152772
23.0297	-0.000215162
23.0465	-0.00032468
23.0633	-0.000518036
23.0802	-0.000867465
23.097	-0.0014146
23.1138	-0.00203197
23.1307	-0.00247914
23.1475	-0.00267008
23.1644	-0.00272391
23.1812	-0.00279204
23.198	-0.0029427
23.2149	-0.00309677
23.2317	-0.00305796
23.2485	-0.00268152
23.2654	-0.00201498
23.2822	-0.00128001
23.299	-0.000710059
23.3159	-0.000400611
23.3327	-0.000288845
23.3495	-0.000248052
23.3664	-0.000154819
23.3832	9.86076e-05
23.4	0.000525193
23.4169	0.00101034
23.4337	0.00140713
23.4505	0.00160674
23.4674	0.00154559
23.4842	0.00122877
23.501	0.000803231
23.5179	0.000497133
23.5347	0.000321846
23.5515	4.42528e-05
23.5684	-0.000504443
23.5852	-0.00126166
23.602	-0.00199451
23.6189	-0.00250876
23.6357	-0.00283799
23.6526	-0.00314007
23.6694	-0.00342949
23.6862	-0.00356794
23.7031	-0.00349906
23.7199	-0.00326817
23.7367	-0.00289518
23.7536	-0.00240625
23.7704	-0.00189489
23.7872	-0.00148096
23.8041	-0.00124141
23.8209	-0.00118288
23.8377	-0.0012905
23.8546	-0.00147879
23.8714	-0.00142531
23.8882	-0.000786746
23.9051	0.00036872
23.9219	0.00173799
23.9387	0.0031823
23.9556	0.00470882
23.9724	0.00631197
23.9892	0.00793829
24.0061	0.00951321
24.0229	0.0109154
24.0397	0.011943
24.0566	0.0123778
24.0734	0.0120914
24.0903	0.0111435
24.1071	0.00993959
24.1239	0.00898174
24.1408	0.00837991
24.1576	0.00791957
24.1744	0.00737504
24.1913	0.00662241
24.2081	0.00570368
24.2249	0.00482003
24.2418	0.00410849
24.2586	0.0035426
24.2754	0.00308339
24.2923	0.00273075
24.3091	0.0024184
24.3259	0.00198632
24.3428	0.00130002
24.3596	0.000423854
24.3764	-0.000272681
24.3933	-0.000402753
24.4101	-9.3204e-06
24.4269	0.000565646
24.4438	0.00104872
24.4606	0.0012844
24.4774	0.00116892
24.4943	0.000664616
24.5111	-9.45186e-05
24.528	-0.000738398
24.5448	-0.000927878
24.5616	-0.00070543
24.5785	-0.000351985
24.5953	-4.98593e-05
24.6121	0.000190151
24.629	0.000423345
24.6458	0.000639222
24.6626	0.000754677
24.6795	0.000711448
24.6963	0.000544975
24.7131	0.000366944
24.73	0.000268426
24.7468	0.000207909
24.7636	7.13163e-05
24.7805	-0.00010893
24.7973	-0.00013431
24.8141	0.000109687
24.831	0.000555087
24.8478	0.00107331
24.8646	0.00152759
24.8815	0.00176634
24.8983	0.00169252
24.9151	0.00134917
24.932	0.000897218
24.9488	0.000475919
24.9656	0.000154193
24.9825	-3.90687e-05
24.9993	-0.0001492
25.0162	-0.000245943
25.033	-0.000264702
25.0498	-4.11175e-05
25.0667	0.000393876
25.0835	0.000790817
25.1003	0.000973193
25.1172	0.000972766
25.134	0.000881193
25.1508	0.000705921
25.1677	0.000423645
25.1845	2.77614e-05
25.2013	-0.000526096
25.2182	-0.00128874
25.235	-0.0021535
25.2518	-0.00288113
25.2687	-0.00335087
25.2855	-0.00361029
25.3023	-0.00374613
25.3192	-0.0038223
25.336	-0.00385306
25.3528	-0.00376448
25.3697	-0.00345195
25.3865	-0.00295622
25.4033	-0.00246318
25.4202	-0.00210433
25.437	-0.00187554
25.4539	-0.00170474
25.4707	-0.00147339
25.4875	-0.0010538
25.5044	-0.000446179
25.5212	0.000241845
25.538	0.000946485
25.5549	0.00167922
25.5717	0.00250805
25.5885	0.00357737
25.6054	0.00492557
25.6222	0.00618918
25.639	0.00685602
25.6559	0.00678993
25.6727	0.00631107
25.6895	0.00578035
25.7064	0.00529268
25.7232	0.0047519
25.74	0.00401618
25.7569	0.00305341
25.7737	0.00203161
25.7905	0.00119132
25.8074	0.000707101
25.8242	0.000776
25.841	0.0015653
25.8579	0.00289526
25.8747	0.00435175
25.8915	0.00567843
25.9084	0.00682296
25.9252	0.00775371
25.9421	0.00830502
25.9589	0.00821614
25.9757	0.00744105
25.9926	0.00635789
26.0094	0.00555311
26.0262	0.00543186
26.0431	0.00599498
26.0599	0.00678601
26.0767	0.00713754
26.0936	0.00669634
26.1104	0.0056027
26.1272	0.00418528
26.1441	0.002724
26.1609	0.0013964
26.1777	0.000239842
26.1946	-0.000745539
26.2114	-0.00140643
26.2282	-0.00152054
26.2451	-0.0011474
26.2619	-0.000618211
26.2787	-0.000237055
26.2956	-0.00018899
26.3124	-0.00048756
26.3292	-0.000929829
26.3461	-0.00133201
26.3629	-0.0016885
26.3798	-0.00204736
26.3966	-0.00240214
26.4134	-0.0026935
26.4303	-0.00287406
26.4471	-0.0029366
26.4639	-0.00290126
26.4808	-0.00279268
26.4976	-0.00255244
26.5144	-0.00207793
26.5313	-0.00145811
26.5481	-0.00098183
26.5649	-0.00088891
26.5818	-0.00120393
26.5986	-0.00174467
26.6154	-0.00230409
26.6323	-0.00275094
26.6491	-0.00293941
26.6659	-0.00272267
26.6828	-0.00213168
26.6996	-0.00139915
26.7164	-0.00075679
26.7333	-0.000232771
26.7501	0.000404172
26.7669	0.00140122
26.7838	0.00266384
26.8006	0.00385474
26.8175	0.00469418
26.8343	0.00500781
26.8511	0.00478928
26.868	0.00432702
26.8848	0.00407009
26.9016	0.00426688
26.9185	0.004764
26.9353	0.0052266
26.9521	0.00543972
26.969	0.00535706
26.9858	0.00502531
27.0026	0.00453694
27.0195	0.00399908
27.0363	0.00344223
27.0531	0.00279491
27.07	0.00197823
27.0868	0.00103685
27.1036	0.000240122
27.1205	-4.58489e-05
27.1373	0.000291878
27.1541	0.00102567
27.171	0.00187879
27.1878	0.00269772
27.2046	0.0033683
27.2215	0.00377568
27.2383	0.00389727
27.2551	0.00389278
27.272	0.0039676
27.2888	0.00415091
27.3057	0.00431504
27.3225	0.00428892
27.3393	0.0039625
27.3562	0.00344706
27.373	0.00303827
27.3898	0.00294223
27.4067	0.00311227
27.4235	0.00330313
27.4403	0.00324128
27.4572	0.00287951
27.474	0.00254978
27.4908	0.00265096
27.5077	0.00335687
27.5245	0.00466505
27.5413	0.00635815
27.5582	0.00805404
27.575	0.00939182
27.5918	0.0101196
27.6087	0.0101884
27.6255	0.00972755
27.6423	0.0089822
27.6592	0.00840247
27.676	0.00834185
27.6928	0.00855044
27.7097	0.00845518
27.7265	0.00777115
27.7434	0.00663552
27.7602	0.00532504
27.777	0.00398639
27.7939	0.00268865
27.8107	0.00160244
27.8275	0.000995217
27.8444	0.00111655
27.8612	0.0020097
27.878	0.00330456
27.8949	0.00443827
27.9117	0.00513389
27.9285	0.00555619
27.9454	0.00594704
27.9622	0.00625835
27.979	0.0062498
27.9959	0.00585173
28.0127	0.00530815
28.0295	0.00491694
28.0464	0.00480112
28.0632	0.00488971
28.08	0.00494361
28.0969	0.00466465
28.1137	0.00392914
28.1305	0.00291697
28.1474	0.00199546
28.1642	0.00143828
28.181	0.00124942
28.1979	0.00128197
28.2147	0.00142782
28.2316	0.00166533
28.2484	0.00199524
28.2652	0.00235628
28.2821	0.00264747
28.2989	0.00280937
28.3157	0.00280704
28.3326	0.00254991
28.3494	0.0019784
28.3662	0.00123728
28.3831	0.000532011
28.3999	-7.49923e-05
28.4167	-0.000624495
28.4336	-0.00118063
28.4504	-0.00177862
28.4672	-0.00238489
28.4841	-0.00293709
28.5009	-0.00339381
28.5177	-0.00374052
28.5346	-0.00399286
28.5514	-0.00414595
28.5682	-0.00411615
28.5851	-0.00383322
28.6019	-0.00340209
28.6187	-0.00302217
28.6356	-0.00275645
28.6524	-0.00253302
28.6693	-0.00236164
28.6861	-0.00235026
28.7029	-0.00246998
28.7198	-0.00248737
28.7366	-0.00222551
28.7534	-0.00177116
28.7703	-0.00135823
28.7871	-0.00122256
28.8039	-0.00153211
28.8208	-0.0022501
28.8376	-0.00311207
28.8544	-0.0038032
28.8713	-0.00414503
28.8881	-0.00417613
28.9049	-0.00413663
28.9218	-0.00430625
28.9386	-0.00473601
28.9554	-0.00515766
28.9723	-0.00523663
28.9891	-0.00488312
29.0059	-0.00428543
29.0228	-0.00369845
29.0396	-0.00323841
29.0564	-0.00289816
29.0733	-0.00266989
29.0901	-0.00249519
29.107	-0.00219608
29.1238	-0.00164261
29.1406	-0.00087351
29.1575	9.8424e-06
29.1743	0.00093716
29.1911	0.00184309
29.208	0.00265002
29.2248	0.00329562
29.2416	0.00375521
29.2585	0.00404351
29.2753	0.00417776
29.2921	0.00414425
29.309	0.00394016
29.3258	0.00363156
29.3426	0.00329765
29.3595	0.00295918
29.3763	0.0026028
29.3931	0.00222359
29.41	0.00183054
29.4268	0.00139888
29.4436	0.000820958
29.4605	2.23106e-05
29.4773	-0.000801528
29.4941	-0.00127886
29.511	-0.00121782
29.5278	-0.000623644
29.5446	0.000413676
29.5615	0.00164729
29.5783	0.00279445
29.5952	0.00377166
29.612	0.00471939
29.6288	0.00577781
29.6457	0.00682709
29.6625	0.00756287
29.6793	0.0077928
29.6962	0.0075561
29.713	0.00703573
29.7298	0.00640965
29.7467	0.00575001
29.7635	0.00503913
29.7803	0.00423735
29.7972	0.00332675
29.814	0.00235819
29.8308	0.00143517
29.8477	0.000620252
29.8645	-8.63544e-05
29.8813	-0.000679168
29.8982	-0.00108343
29.915	-0.00122738
29.9318	-0.00121713
29.9487	-0.00123218
29.9655	-0.00116738
29.9823	-0.000682758
29.9992	0.000244516
30.016	0.00117318
30.0329	0.00162735
30.0497	0.00143707
30.0665	0.000788449
30.0834	-3.1478e-06
30.1002	-0.00066639
30.117	-0.000983303
30.1339	-0.00090388
30.1507	-0.000525923
30.1675	5.30597e-05
30.1844	0.000715759
30.2012	0.00129046
30.218	0.00167622
30.2349	0.00186759
30.2517	0.00180757
30.2685	0.00143641
30.2854	0.000903474
30.3022	0.000541605
30.319	0.000534571
30.3359	0.000789339
30.3527	0.0011532
30.3695	0.00155084
30.3864	0.00194866
30.4032	0.00231029
30.42	0.0026025
30.4369	0.00283025
30.4537	0.00307006
30.4705	0.00339667
30.4874	0.00373868
30.5042	0.00394588
30.5211	0.00396746
30.5379	0.00386602
30.5547	0.00369766
30.5716	0.00345598
30.5884	0.00313241
30.6052	0.00276613
30.6221	0.00240785
30.6389	0.00207394
30.6557	0.00175895
30.6726	0.00147724
30.6894	0.00131365
30.7062	0.00143077
30.7231	0.00190579
30.7399	0.00250445
30.7567	0.00282309
30.7736	0.00266838
30.7904	0.002186
30.8072	0.0016865
30.8241	0.00140657
30.8409	0.00143943
30.8577	0.00174098
30.8746	0.00213958
30.8914	0.00244833
30.9082	0.00259008
30.9251	0.00260311
30.9419	0.002513
30.9588	0.00228334
30.9756	0.00190857
30.9924	0.00154093
31.0093	0.00146438
31.0261	0.00177637
31.0429	0.00227009
31.0598	0.00270463
31.0766	0.00301443
31.0934	0.00328119
31.1103	0.0035864
31.1271	0.00392465
31.1439	0.00422559
31.1608	0.00439614
31.1776	0.00435295
31.1944	0.00417963
31.2113	0.00425339
31.2281	0.00487362
31.2449	0.00582313
31.2618	0.00656514
31.2786	0.00665207
31.2954	0.00601734
31.3123	0.00507965
31.3291	0.0043273
31.3459	0.00384633
31.3628	0.00345463
31.3796	0.00307761
31.3964	0.00278566
31.4133	0.00258898
31.4301	0.00242285
31.447	0.00231046
31.4638	0.00237032
31.4806	0.00262798
31.4975	0.00295548
31.5143	0.00320932
31.5311	0.00334242
31.548	0.0034327
31.5648	0.0035913
31.5816	0.0038508
31.5985	0.00418808
31.6153	0.00458016
31.6321	0.00500172
31.649	0.00542477
31.6658	0.00582256
31.6826	0.00615202
31.6995	0.00634548
31.7163	0.00637553
31.7331	0.00637567
31.75	0.00659924
31.7668	0.00711783
31.7836	0.00773086
31.8005	0.00816358
31.8173	0.008234
31.8341	0.0079871
31.851	0.007662
31.8678	0.00749755
31.8847	0.0075883
31.9015	0.00784514
31.9183	0.0081496
31.9352	0.0086691
31.952	0.0100234
31.9688	0.012668
31.9857	0.0160019
32.0025	0.0188246
32.0193	0.0202839
32.0362	0.0202129
32.053	0.0191668
32.0698	0.0178835
32.0867	0.0167395
32.1035	0.0158409
32.1203	0.0152597
32.1372	0.0150414
32.154	0.0151163
32.1708	0.0153397
32.1877	0.0155692
32.2045	0.0156679
32.2213	0.0155361
32.2382	0.0151886
32.255	0.0148151	201923				32.255
32.2718	0.0146778	276784				32.2718
32.2887	0.014888	241624				32.2887
32.3055	0.0153657	165908				32.3055
32.3224	0.0159641	142490				32.3224
32.3392	0.0165518	141628				32.3392
32.356	0.0170965	139675				32.356
32.3729	0.0177707	137934				32.3729
32.3897	0.0188021	146795				32.3897
32.4065	0.020082	179982				32.4065
32.4234	0.0212037	236089				32.4234
32.4402	0.0218035	267070				32.4402
32.457	0.0217277	242509				32.457
32.4739	0.0211092	195512				32.4739
32.4907	0.0202347	160105				32.4907
32.5075	0.0194391	141792				32.5075
32.5244	0.0191114	136520				32.5244
32.5412	0.0193904	148321				32.5412
32.558	0.0198993	179716				32.558
32.5749	0.0201132	193465				32.5749
32.5917	0.0198606	163748				32.5917
32.6085	0.0194201	130501				32.6085
32.6254	0.0192154	117250				32.6254
32.6422	0.0194268	121373				32.6422
32.659	0.0199003	139807				32.659
32.6759	0.0203573	161004				32.6759
32.6927	0.0205908	165624				32.6927
32.7095	0.0205247	151405				32.7095
32.7264	0.0202056	130171				32.7264
32.7432	0.0196834	109847				32.7432
32.76	0.0189884
32.7769	0.0183067
32.7937	0.0179903
32.8106	0.018185
32.8274	0.0186153
32.8442	0.0189117
32.8611	0.0189644
32.8779	0.0189497
32.8947	0.0190911
32.9116	0.0194478
32.9284	0.0199994
32.9452	0.0207302
32.9621	0.0215469
32.9789	0.02231
32.9957	0.0229314
33.0126	0.0233657
33.0294	0.023593
33.0462	0.0236475
33.0631	0.0236335
33.0799	0.0237004
33.0967	0.0238808
33.1136	0.0239556
33.1304	0.0236885
33.1472	0.0231299
33.1641	0.0225537
33.1809	0.0222164
33.1977	0.0223189
33.2146	0.0230284
33.2314	0.0242626
33.2483	0.0256314
33.2651	0.0266949
33.2819	0.0271346
33.2988	0.0268448
33.3156	0.0260156
33.3324	0.0250087
33.3493	0.0241308
33.3661	0.0235092
33.3829	0.023097
33.3998	0.022794
33.4166	0.0225905
33.4334	0.0226511
33.4503	0.0231629
33.4671	0.0239863
33.4839	0.0247572
33.5008	0.0253363
33.5176	0.0258627
33.5344	0.026452
33.5513	0.0270626
33.5681	0.0276019
33.5849	0.0280019
33.6018	0.0282581
33.6186	0.0284917
33.6354	0.028865
[truncated: 2,753 more rows]
[truncated: 3 more columns]

## Sheet: EAP30
time (min)	EAP30-170530-001[Sequence2-170530]	time (min)	EAP30-170530-001[Sequence2-170530]
0	0.00273631	40.6555	37910.8
0.0168346	0.00449199	40.6723	37659.6
0.0336691	0.00723981	40.6891	37065.3
0.0505037	0.0105565	40.706	36604.3
0.0673382	0.0135558	40.7228	36208.5
0.0841728	0.0154428	40.7396	35826.4
0.101007	0.0159103	40.7565	35466.4
0.117842	0.0152526	40.7733	35156.3
0.134676	0.014144	40.7901	34892.4
0.151511	0.0131702	40.807	34642.4
0.168346	0.0126025	40.8238	34347.1
0.18518	0.0123622	40.8406	33982.9
0.202015	0.0120826	40.8575	33605.5
0.218849	0.011414	40.8743	33271.9
0.235684	0.0103257	40.8911	33005.5
0.252518	0.00913238	40.908	32799.3
0.269353	0.00816191	40.9248	32601.8
0.286187	0.00743543	40.9416	32373
0.303022	0.00683682	40.9585	32138.5
0.319857	0.00637114	40.9753	31953.3
0.336691	0.00608589	40.9921	31814.1
0.353526	0.00593494	41.009	31667.3
0.37036	0.00584605	41.0258	31496.4
0.387195	0.00578767	41.0427	31338.6
0.404029	0.00570493	41.0595	31230.5
0.420864	0.00551099	41.0763	31168.8
0.437699	0.005176	41.0932	31127.8
0.454533	0.00479813	41.11	31079.9
0.471368	0.00452275	41.1268	31012
0.488202	0.00437141	41.1437	30918.8
0.505037	0.00424072	41.1605	30783.8
0.521871	0.00405166	41.1773	30607.4
0.538706	0.00379788	41.1942	30410.8
0.55554	0.00348685	41.211	30217.2
0.572375	0.00315293	41.2278	30032
0.58921	0.0029072	41.2447	29856.6
0.606044	0.00291302	41.2615	29705.2
0.622879	0.00329051	41.2783	29566.9
0.639713	0.00397961	41.2952	29428.2
0.656548	0.00475053	41.312	29289.1
0.673382	0.00546846	41.3288	29149.2
0.690217	0.00639644	41.3457	29015.7
0.707051	0.0080185	41.3625	28893.7
0.723886	0.0103211	41.3793	28781.6
0.740721	0.0126385	41.3962	28685
0.757555	0.0143078	41.413	28604.4
0.77439	0.0150881	41.4298	28531.4
0.791224	0.0150459	41.4467	28460.5
0.808059	0.0143424	41.4635	28382.7
0.824893	0.0132883	41.4804	28295.9
0.841728	0.0123096	41.4972	28214.2
0.858562	0.011612	41.514	28152.1
0.875397	0.0110681	41.5309	28127.5
0.892232	0.0104551	41.5477	28097.1
0.909066	0.00975876	41.5645	28032.2
0.925901	0.00928509	41.5814	27942.3
0.942735	0.00938421	41.5982	27840.5
0.95957	0.0101926	41.615	27762.6
0.976404	0.0116202	41.6319	27729.1
0.993239	0.0133112	41.6487	27737.3
1.01007	0.0147741	41.6655	27763.1
1.02691	0.0155843	41.6824	27774.9
1.04374	0.0154832	41.6992	27766.5
1.06058	0.0145855	41.716	27755
1.07741	0.0133873	41.7329	27745.1
1.09425	0.012337	41.7497	27725
1.11108	0.0114781	41.7665	27673.3
1.12792	0.0106086	41.7834	27575.2
1.14475	0.00974665	41.8002	27444.7
1.16158	0.00916073	41.817	27320.8
1.17842	0.00888716	41.8339	27232.6
1.19525	0.00868744	41.8507	27175.6
1.21209	0.00849643	41.8675	27124.4
1.22892	0.0084898	41.8844	27061.2
1.24576	0.00872214	41.9012	26993.1
1.26259	0.00903461	41.918	26934.3
1.27943	0.00926428	41.9349	26880.7
1.29626	0.00935067	41.9517	26814.1
1.3131	0.00936114	41.9686	26739.7
1.32993	0.00952305	41.9854	26687.9
1.34676	0.0100646	42.0022	26675.8
1.3636	0.0108821	42.0191	26695.3
1.38043	0.0115808	42.0359	26728.9
1.39727	0.0118051	42.0527	26750.5
1.4141	0.0113961	42.0696	26716.5
1.43094	0.0105071	42.0864	26626.4
1.44777	0.00960525	42.1032	26543.2
1.46461	0.00913023	42.1201	26533.5
1.48144	0.0091897	42.1369	26619.3
1.49828	0.00967112	42.1537	26776
1.51511	0.0104043	42.1706	26939.6
1.53194	0.0111361	42.1874	27030.1
1.54878	0.0115909	42.2042	27021.1
1.56561	0.0116287	42.2211	26957.7
1.58245	0.0113109	42.2379	26897.2
1.59928	0.0107649	42.2547	26851.8
1.61612	0.0100562	42.2716	26802.8
1.63295	0.00924024	42.2884	26738.6
1.64979	0.00839069	42.3052	26669.4
1.66662	0.0075577	42.3221	26628.6
1.68346	0.00674309	42.3389	26627
1.70029	0.00592009	42.3557	26628
1.71712	0.00507461	42.3726	26600.4
1.73396	0.00420085	42.3894	26552.2
1.75079	0.0033188	42.4063	26510.6
1.76763	0.00251404	42.4231	26483
1.78446	0.00184384	42.4399	26447.3
1.8013	0.00128691	42.4568	26404.9
1.81813	0.000895215	42.4736	26381.8
1.83497	0.000832997	42.4904	26387.8
1.8518	0.00117213	42.5073	26407.5
1.86864	0.00179962	42.5241	26407.1
1.88547	0.00252859	42.5409	26349.4
1.90231	0.00322007	42.5578	26242.8
1.91914	0.00384288	42.5746	26124.7
1.93597	0.00442718	42.5914	26014.7
1.95281	0.00492294	42.6083	25925.7
1.96964	0.0051646	42.6251	25872
1.98648	0.00506172	42.6419	25861.4
2.00331	0.00477569	42.6588	25907.3
2.02015	0.004539	42.6756	25998
2.03698	0.00448022	42.6924	26089.6
2.05382	0.00464374	42.7093	26161.5
2.07065	0.00490595	42.7261	26229.2
2.08749	0.00498024	42.7429	26301.2
2.10432	0.00467027	42.7598	26342.6
2.12115	0.00406696	42.7766	26323.2
2.13799	0.00345923	42.7934	26265.7
2.15482	0.00304187	42.8103	26210.1
2.17166	0.00283074	42.8271	26148.2
2.18849	0.00282615	42.8439	26042.3
2.20533	0.00301678	42.8608	25897.2
2.22216	0.00324057	42.8776	25733.6
2.239	0.00324895	42.8945	25546.4
2.25583	0.00291291	42.9113	25370.4
2.27267	0.00233841	42.9281	25260
2.2895	0.0017616	42.945	25222.5
2.30633	0.00132915	42.9618	25235.4
2.32317	0.00106066	42.9786	25249.2
2.34	0.000946972	42.9955	25204.2
2.35684	0.00098966	43.0123	25076.4
2.37367	0.00117173	43.0291	24890.9
2.39051	0.00141878	43.046	24730.6
2.40734	0.00163991	43.0628	24639.8
2.42418	0.00179959	43.0796	24601.3
2.44101	0.00193469	43.0965	24585.3
2.45785	0.00210714	43.1133	24582.9
2.47468	0.00232782	43.1301	24607.4
2.49151	0.00252069	43.147	24584.9
2.50835	0.00259259	43.1638	24460.8
2.52518	0.00255054	43.1806	24313.2
2.54202	0.00252641	43.1975	23901.1
2.55885	0.00266518
2.57569	0.0030325
2.59252	0.00362659
2.60936	0.00438293
2.62619	0.00518226
2.64303	0.0059268
2.65986	0.00656527
2.67669	0.00703884
2.69353	0.00728236
2.71036	0.00725373
2.7272	0.00694944
2.74403	0.00641265
2.76087	0.0056963
2.7777	0.00488567
2.79454	0.0042129
2.81137	0.00398992
2.82821	0.00430085
2.84504	0.00484703
2.86187	0.00518695
2.87871	0.00506411
2.89554	0.00457011
2.91238	0.00402299
2.92921	0.00365592
2.94605	0.00345906
2.96288	0.00331744
2.97972	0.00327189
2.99655	0.00348348
3.01339	0.00389019
3.03022	0.00420119
3.04705	0.00429346
3.06389	0.00441583
3.08072	0.00498124
3.09756	0.00614952
3.11439	0.00766023
3.13123	0.00908592
3.14806	0.0100702
3.1649	0.0103888
3.18173	0.010092
3.19857	0.00963216
3.2154	0.00947835
3.23224	0.00959083
3.24907	0.00966656
3.2659	0.0097604
3.28274	0.0104339
3.29957	0.0121342
3.31641	0.0145651
3.33324	0.0169969
3.35008	0.0187444
3.36691	0.019363
3.38375	0.0189812
3.40058	0.0181571
3.41742	0.0172979
3.43425	0.0164493
3.45108	0.0154956
3.46792	0.0143889
3.48475	0.0131986
3.50159	0.0120022
3.51842	0.0108166
3.53526	0.00967828
3.55209	0.00873267
3.56893	0.00812385
3.58576	0.0077909
3.6026	0.00751332
3.61943	0.0070707
3.63626	0.00635768
3.6531	0.0055136
3.66993	0.00483459
3.68677	0.00448621
3.7036	0.00439699
3.72044	0.00437651
3.73727	0.0042308
3.75411	0.00385927
3.77094	0.00340675
3.78778	0.00318757
3.80461	0.00333049
3.82144	0.00371097
3.83828	0.00416151
3.85511	0.00458652
3.87195	0.00498448
3.88878	0.00540661
3.90562	0.00585105
3.92245	0.00622176
3.93929	0.00639999
3.95612	0.00644926
3.97296	0.00674986
3.98979	0.00760974
4.00662	0.00885508
4.02346	0.0100007
4.04029	0.0105817
4.05713	0.010305
4.07396	0.0092556
4.0908	0.00795683
4.10763	0.00692737
4.12447	0.00627828
4.1413	0.00581044
4.15814	0.00530907
4.17497	0.00469049
4.1918	0.00397052
4.20864	0.00318119
4.22547	0.00243685
4.24231	0.00210043
4.25914	0.00252631
4.27598	0.00359294
4.29281	0.0048873
4.30965	0.00605865
4.32648	0.00682963
4.34332	0.00716066
4.36015	0.00728397
4.37699	0.00731278
4.39382	0.00707977
4.41065	0.00639998
4.42749	0.0053901
4.44432	0.00441914
4.46116	0.00371377
4.47799	0.00323358
4.49483	0.00285069
4.51166	0.00245449
4.5285	0.00196242
4.54533	0.00134557
4.56217	0.000724492
4.579	0.000369316
4.59583	0.000474397
4.61267	0.00102582
4.6295	0.00187016
4.64634	0.0027912
4.66317	0.00357997
4.68001	0.00406647
4.69684	0.00413987
4.71368	0.00383294
4.73051	0.00334748
4.74735	0.00285311
4.76418	0.0023566
4.78101	0.00180665
4.79785	0.00119549
4.81468	0.000627082
4.83152	0.000348654
4.84835	0.000567527
4.86519	0.00121127
4.88202	0.00202955
4.89886	0.00280684
4.91569	0.00349102
4.93253	0.00432464
4.94936	0.00563252
4.96619	0.00728793
4.98303	0.00879175
4.99986	0.00975998
5.0167	0.00999439
5.03353	0.0094545
5.05037	0.00841784
5.0672	0.00739191
5.08404	0.00669589
5.10087	0.00634711
5.11771	0.00632082
5.13454	0.00660745
5.15137	0.00701661
5.16821	0.00717718
5.18504	0.00682276
5.20188	0.00603475
5.21871	0.00508057
5.23555	0.0041703
5.25238	0.00344361
5.26922	0.00291747
5.28605	0.00247589
5.30289	0.00198717
5.31972	0.00140565
5.33655	0.000820417
5.35339	0.000362214
5.37022	8.07198e-05
5.38706	-3.41335e-05
5.40389	-2.64129e-05
5.42073	-1.31131e-05
5.43756	-0.000137934
5.4544	-0.000454901
5.47123	-0.000856934
5.48807	-0.00116164
5.5049	-0.00124121
5.52173	-0.00102723
5.53857	-0.000526324
5.5554	0.000145551
5.57224	0.000831933
5.58907	0.00141615
5.60591	0.00183902
5.62274	0.00207563
5.63958	0.00209735
5.65641	0.00190239
5.67325	0.00156832
5.69008	0.00122064
5.70692	0.000965639
5.72375	0.00082113
5.74058	0.000680011
5.75742	0.000414531
5.77425	-1.7953e-05
5.79109	-0.000562344
5.80792	-0.00108959
5.82476	-0.00151924
5.84159	-0.00187278
5.85843	-0.00215236
5.87526	-0.00228855
5.8921	-0.00226178
5.90893	-0.0021634
5.92576	-0.00206264
5.9426	-0.00191305
5.95943	-0.00162037
5.97627	-0.00112204
5.9931	-0.000431943
6.00994	0.000385689
6.02677	0.00128746
6.04361	0.00227067
6.06044	0.00332335
6.07728	0.00433547
6.09411	0.00513476
6.11094	0.005648
6.12778	0.00593269
6.14461	0.00607412
6.16145	0.00623048
6.17828	0.00661081
6.19512	0.00717623
6.21195	0.00761039
6.22879	0.00770646
6.24562	0.00753571
6.26246	0.00724344
6.27929	0.006911
6.29612	0.00660825
6.31296	0.00647202
6.32979	0.00675099
6.34663	0.00759454
6.36346	0.00867191
6.3803	0.00934414
6.39713	0.00918741
6.41397	0.00831799
6.4308	0.0072734
6.44764	0.00648379
6.46447	0.00601215
6.4813	0.00574544
6.49814	0.00556102
6.51497	0.00531812
6.53181	0.00485337
6.54864	0.00417877
6.56548	0.00368284
6.58231	0.00380901
6.59915	0.00463306
6.61598	0.00591127
6.63282	0.00734154
6.64965	0.00870281
6.66648	0.00984221
6.68332	0.0106254
6.70015	0.0109114
6.71699	0.0106579
6.73382	0.0100557
6.75066	0.00940828
6.76749	0.00898149
6.78433	0.00890294
6.80116	0.00894097
6.818	0.00862537
6.83483	0.00776465
6.85167	0.00658861
6.8685	0.00539926
6.88533	0.00440118
6.90217	0.00379921
6.919	0.00374694
6.93584	0.00415295
6.95267	0.00465824
6.96951	0.00489851
6.98634	0.004767
7.00318	0.00445984
7.02001	0.00425751
7.03685	0.00428174
7.05368	0.00456154
7.07051	0.0051442
7.08735	0.00599708
7.10418	0.00694765
7.12102	0.00775332
7.13785	0.00821579
7.15469	0.00833713
7.17152	0.00840062
7.18836	0.00870272
7.20519	0.0092118
7.22203	0.00967242
7.23886	0.0099087
7.25569	0.00996371
7.27253	0.0100473
7.28936	0.0103017
7.3062	0.0106901
7.32303	0.0111497
7.33987	0.0117736
7.3567	0.0128269
7.37354	0.0144062
7.39037	0.0159723
7.40721	0.0165957
7.42404	0.015919
7.44087	0.0144723
7.45771	0.0129195
7.47454	0.0114869
7.49138	0.0101523
7.50821	0.00900515
7.52505	0.0082643
7.54188	0.00795515
7.55872	0.00784555
7.57555	0.00770817
7.59239	0.0074544
7.60922	0.00709628
7.62605	0.00665565
7.64289	0.00613993
7.65972	0.00558406
7.67656	0.00501896
7.69339	0.00448109
7.71023	0.00410111
7.72706	0.00400096
7.7439	0.00406703
7.76073	0.00403551
7.77757	0.00375026
7.7944	0.00323449
7.81123	0.00259247
7.82807	0.00189999
7.8449	0.00124499
7.86174	0.000737607
7.87857	0.000338832
7.89541	-0.000151009
7.91224	-0.000806093
7.92908	-0.00136254
7.94591	-0.00135941
7.96275	-0.000595992
7.97958	0.000611644
7.99641	0.00176702
8.01325	0.00255734
8.03008	0.00294578
8.04692	0.00318427
8.06375	0.00356608
8.08059	0.00409306
8.09742	0.00455695
8.11426	0.0048638
8.13109	0.00513024
8.14793	0.00549137
8.16476	0.00606424
8.1816	0.00695658
8.19843	0.00802706
8.21526	0.00889274
8.2321	0.0092308
8.24893	0.00905867
8.26577	0.0086986
8.2826	0.00835898
8.29944	0.00800669
8.31627	0.00768565
8.33311	0.00758382
8.34994	0.00773952
8.36678	0.00799837
8.38361	0.00821684
8.40044	0.00830699
8.41728	0.00816568
8.43411	0.0076988
8.45095	0.00699127
8.46778	0.00634393
8.48462	0.00599281
8.50145	0.00587635
8.51829	0.00582738
8.53512	0.0058788
8.55196	0.00625446
8.56879	0.00707286
8.58562	0.00817882
8.60246	0.00926944
8.61929	0.0100364
8.63613	0.0102598
8.65296	0.00991991
8.6698	0.00923977
8.68663	0.00853428
8.70347	0.00802542
8.7203	0.00777382
8.73714	0.00774344
8.75397	0.00785006
8.7708	0.00792515
8.78764	0.0077955
8.80447	0.00737874
8.82131	0.00668333
8.83814	0.00588034
8.85498	0.00531529
8.87181	0.00522303
8.88865	0.00557363
8.90548	0.00624684
8.92232	0.00706356
8.93915	0.00770719
8.95598	0.00793242
8.97282	0.00781445
8.98965	0.00761532
9.00649	0.00741822
9.02332	0.00706087
9.04016	0.00640918
9.05699	0.00552029
9.07383	0.00456478
9.09066	0.00366377
9.1075	0.00284007
9.12433	0.00210563
9.14116	0.00150377
9.158	0.0010416
9.17483	0.000655081
9.19167	0.000244194
9.2085	-0.000307013
9.22534	-0.00105
9.24217	-0.00184807
9.25901	-0.00251202
9.27584	-0.00299475
9.29268	-0.00324878
9.30951	-0.00316162
9.32635	-0.00280896
9.34318	-0.00242007
9.36001	-0.00203269
9.37685	-0.00135495
9.39368	-0.000128694
9.41052	0.00142065
9.42735	0.00278215
9.44419	0.00365259
9.46102	0.00410866
9.47786	0.00438446
9.49469	0.00461185
9.51153	0.00476678
9.52836	0.00470884
9.54519	0.00435973
9.56203	0.00391948
9.57886	0.00376421
9.5957	0.00397525
9.61253	0.00421972
9.62937	0.00420656
9.6462	0.00394437
9.66304	0.00357444
9.67987	0.00320447
9.69671	0.00288411
9.71354	0.00261222
9.73037	0.00242381
9.74721	0.00253916
9.76404	0.00320737
9.78088	0.00424219
9.79771	0.00506279
9.81455	0.0052228
9.83138	0.00478874
9.84822	0.00417056
9.86505	0.00361306
9.88189	0.00310781
9.89872	0.00263321
9.91555	0.00223718
9.93239	0.00195133
9.94922	0.00174107
9.96606	0.00157756
9.98289	0.00155127
9.99973	0.00183662
10.0166	0.00245945
10.0334	0.00328988
10.0502	0.00428031
10.0671	0.00553432
10.0839	0.00711574
10.1007	0.00885449
10.1176	0.0104221
10.1344	0.0115153
10.1512	0.0119254
10.1681	0.0116634
10.1849	0.0110089
10.2017	0.0102242
10.2186	0.00936537
10.2354	0.00843852
10.2522	0.00764198
10.2691	0.00729659
10.2859	0.00741602
10.3027	0.00768428
10.3196	0.00780623
10.3364	0.00764934
10.3533	0.00724381
10.3701	0.00673433
10.3869	0.00623119
10.4038	0.00571359
10.4206	0.00510603
10.4374	0.00441625
10.4543	0.00377502
10.4711	0.00328307
10.4879	0.00290231
10.5048	0.00251393
10.5216	0.00200255
10.5384	0.00132806
10.5553	0.000590425
10.5721	-1.48223e-05
10.5889	-0.000348249
10.6058	-0.000404106
10.6226	-0.000224534
10.6394	0.000157197
10.6563	0.00064609
10.6731	0.00111218
10.6899	0.00146782
10.7068	0.00167547
10.7236	0.00180554
10.7404	0.00205672
10.7573	0.002605
10.7741	0.00360852
10.791	0.00527932
10.8078	0.00768076
10.8246	0.0106288
10.8415	0.013815
10.8583	0.0168396
10.8751	0.0191881
10.892	0.020406
10.9088	0.020423
10.9256	0.0195324
10.9425	0.0181919
10.9593	0.016801
10.9761	0.0155257
10.993	0.0143385
11.0098	0.013099
11.0266	0.0116499
11.0435	0.0100017
11.0603	0.00836592
11.0771	0.00692963
11.094	0.00570139
11.1108	0.00459469
11.1276	0.00355929
11.1445	0.00263357
11.1613	0.00188996
11.1781	0.00132666
11.195	0.000898242
11.2118	0.000669129
11.2287	0.000783395
11.2455	0.00121701
11.2623	0.00172341
11.2792	0.00202382
11.296	0.00199489
11.3128	0.00180232
11.3297	0.00173568
11.3465	0.00185343
11.3633	0.00200556
11.3802	0.00209451
11.397	0.00217773
11.4138	0.00235975
11.4307	0.00263151
11.4475	0.00287799
11.4643	0.0029632
11.4812	0.00284262
11.498	0.00271982
11.5148	0.00289167
11.5317	0.00333734
11.5485	0.00375128
11.5653	0.00392355
11.5822	0.0038986
11.599	0.0038686
11.6158	0.00399113
11.6327	0.00433577
11.6495	0.00485416
11.6663	0.00530157
11.6832	0.0054112
11.7	0.0052142
11.7169	0.00501036
11.7337	0.0049339
11.7505	0.00483107
11.7674	0.00455106
11.7842	0.00419927
11.801	0.00414258
11.8179	0.00461962
11.8347	0.00549891
11.8515	0.00652595
11.8684	0.00750841
11.8852	0.00827872
11.902	0.00873629
11.9189	0.00887895
11.9357	0.00867717
11.9525	0.00802934
11.9694	0.00694904
11.9862	0.00571147
12.003	0.00465643
12.0199	0.00385676
12.0367	0.00315798
12.0535	0.00250408
12.0704	0.00210515
12.0872	0.00223026
12.104	0.00291252
12.1209	0.00400806
12.1377	0.0053128
12.1546	0.00651714
12.1714	0.00723415
12.1882	0.00729041
12.2051	0.00701945
12.2219	0.00686637
12.2387	0.00684008
12.2556	0.00665026
12.2724	0.00609762
12.2892	0.00525702
12.3061	0.00436062
12.3229	0.00360661
12.3397	0.00311308
12.3566	0.00293727
12.3734	0.0031284
12.3902	0.00383787
12.4071	0.00517425
12.4239	0.00682366
12.4407	0.0081719
12.4576	0.00877873
12.4744	0.00877
12.4912	0.00878708
12.5081	0.00921779
12.5249	0.00982414
12.5417	0.0101711
12.5586	0.0100231
12.5754	0.00945482
12.5922	0.00865789
12.6091	0.00776696
12.6259	0.00691496
12.6428	0.00620433
12.6596	0.00566225
12.6764	0.00528301
12.6933	0.00504054
12.7101	0.00491762
12.7269	0.00491018
12.7438	0.004964
12.7606	0.00498285
12.7774	0.00486724
12.7943	0.00451062
12.8111	0.00388304
12.8279	0.0031508
12.8448	0.00260704
12.8616	0.00255339
12.8784	0.00313275
12.8953	0.00409105
12.9121	0.00493659
12.9289	0.00531285
12.9458	0.00521214
12.9626	0.00514236
12.9794	0.00601441
12.9963	0.00825326
13.0131	0.0109891
13.0299	0.0128608
13.0468	0.0132736
13.0636	0.0126544
13.0805	0.0119118
13.0973	0.0116736
13.1141	0.0119073
13.131	0.0121854
13.1478	0.0120862
13.1646	0.0114198
13.1815	0.0104461
13.1983	0.0096487
13.2151	0.00922209
13.232	0.00902231
13.2488	0.00887953
13.2656	0.00873199
13.2825	0.00853728
13.2993	0.0082202
13.3161	0.00772281
13.333	0.00707132
13.3498	0.00634438
13.3666	0.0055763
13.3835	0.00476961
13.4003	0.00402391
13.4171	0.00353658
13.434	0.00335878
13.4508	0.00330801
13.4676	0.00314495
13.4845	0.00272544
13.5013	0.00209224
13.5181	0.00141636
13.535	0.000848995
13.5518	0.000558433
13.5687	0.000749999
13.5855	0.00142678
13.6023	0.00228477
13.6192	0.00294359
13.636	0.00314376
13.6528	0.0028052
13.6697	0.00213722
13.6865	0.00158958
13.7033	0.00145912
13.7202	0.0016744
13.737	0.00202201
13.7538	0.00236267
13.7707	0.00261948
13.7875	0.00270592
13.8043	0.00254808
13.8212	0.00229732
13.838	0.00233648
13.8548	0.0027845
13.8717	0.0034012
13.8885	0.00394312
13.9053	0.00424982
13.9222	0.00427212
13.939	0.00414676
13.9558	0.00397336
13.9727	0.00365053
13.9895	0.00308091
14.0064	0.00233365
14.0232	0.00154077
14.04	0.000737319
14.0569	-6.50795e-05
14.0737	-0.000711729
14.0905	-0.000996519
14.1074	-0.00093206
14.1242	-0.00073415
14.141	-0.00060411
14.1579	-0.000659642
14.1747	-0.000902599
14.1915	-0.00121657
14.2084	-0.001513
14.2252	-0.00181381
14.242	-0.0021681
14.2589	-0.00260122
14.2757	-0.0031099
14.2925	-0.00363838
14.3094	-0.00407801
14.3262	-0.00435734
14.343	-0.00445274
14.3599	-0.00432597
14.3767	-0.00392076
14.3935	-0.00312534
14.4104	-0.00186898
14.4272	-0.000385712
14.4441	0.000836615
14.4609	0.0013891
14.4777	0.00128063
14.4946	0.000949438
14.5114	0.000761015
14.5282	0.0007058
14.5451	0.000635763
14.5619	0.000485152
14.5787	0.000272127
14.5956	0.000109796
14.6124	0.00015898
14.6292	0.000447318
14.6461	0.00090689
14.6629	0.00150777
14.6797	0.00215899
14.6966	0.0026467
14.7134	0.00276601
14.7302	0.00251428
14.7471	0.00224521
14.7639	0.00239093
14.7807	0.00282986
14.7976	0.00295893
14.8144	0.00250201
14.8312	0.00177621
14.8481	0.00121212
14.8649	0.00109567
14.8817	0.00152476
14.8986	0.00222664
14.9154	0.00274574
14.9323	0.00287193
14.9491	0.00276375
14.9659	0.00267135
14.9828	0.0026
14.9996	0.00235509
15.0164	0.00188691
15.0333	0.00144929
15.0501	0.00126171
15.0669	0.00127581
15.0838	0.0013743
15.1006	0.00152616
15.1174	0.00176317
15.1343	0.00211687
15.1511	0.00262596
15.1679	0.00332278
15.1848	0.00413794
15.2016	0.00489205
15.2184	0.00535661
15.2353	0.00535779
15.2521	0.00491195
15.2689	0.00411675
15.2858	0.00302718
15.3026	0.00177533
15.3194	0.000543601
15.3363	-0.000570166
15.3531	-0.00147563
15.37	-0.00197284
15.3868	-0.00191036
15.4036	-0.00144188
15.4205	-0.000920255
15.4373	-0.000605219
15.4541	-0.000569827
15.471	-0.000746347
15.4878	-0.00101939
15.5046	-0.00125503
15.5215	-0.00128801
15.5383	-0.0010642
15.5551	-0.000753568
15.572	-0.000559574
15.5888	-0.000542563
15.6056	-0.000701289
15.6225	-0.00102311
15.6393	-0.00135072
15.6561	-0.00139761
15.673	-0.00106879
15.6898	-0.000518787
15.7066	4.62493e-05
15.7235	0.000422731
15.7403	0.000463635
15.7571	0.00016072
15.774	-0.000338831
15.7908	-0.000811624
15.8076	-0.00112397
15.8245	-0.00126812
15.8413	-0.00125554
15.8582	-0.00107251
15.875	-0.000703441
15.8918	-7.53761e-05
15.9087	0.000869932
15.9255	0.00186458
15.9423	0.00237991
15.9592	0.00219947
15.976	0.00170326
15.9928	0.00146088
16.0097	0.00165614
16.0265	0.00207481
16.0433	0.00253078
16.0602	0.00311509
16.077	0.00402876
16.0938	0.00523221
16.1107	0.00649141
16.1275	0.0077344
16.1443	0.00909311
16.1612	0.0105399
16.178	0.0116519
16.1948	0.0119076
16.2117	0.0111457
16.2285	0.00971403
16.2453	0.00812433
16.2622	0.00664767
16.279	0.00532329
16.2959	0.00414158
16.3127	0.00315446
16.3295	0.00251817
16.3464	0.00237748
16.3632	0.00260033
16.38	0.0028286
16.3969	0.00285603
16.4137	0.00273436
16.4305	0.00253803
16.4474	0.00222625
16.4642	0.00171819
16.481	0.00100537
16.4979	0.000259905
16.5147	-0.000210474
16.5315	-0.000276079
16.5484	-0.000130173
16.5652	-4.54366e-05
16.582	-0.000161311
16.5989	-0.000472616
16.6157	-0.000882157
16.6325	-0.00119999
16.6494	-0.00110291
16.6662	-0.000172625
16.683	0.00188616
16.6999	0.00484634
16.7167	0.00792208
16.7336	0.0103078
16.7504	0.0116294
16.7672	0.0120973
16.7841	0.0122769
16.8009	0.0125237
16.8177	0.0128307
16.8346	0.0130779
16.8514	0.0131451
16.8682	0.0129954
16.8851	0.0127762
16.9019	0.0126674
16.9187	0.0127321
16.9356	0.0129699
16.9524	0.0133285
16.9692	0.013667
16.9861	0.0137854
17.0029	0.0135258
17.0197	0.0129025
17.0366	0.0120918
17.0534	0.0112789
17.0702	0.0105575
17.0871	0.00991517
17.1039	0.00930733
17.1207	0.00873671
17.1376	0.00823992
17.1544	0.00784522
17.1712	0.00757604
17.1881	0.00746114
17.2049	0.00748394
17.2218	0.00754211
17.2386	0.00753772
17.2554	0.00751865
17.2723	0.00765622
17.2891	0.00802892
17.3059	0.00854879
17.3228	0.00910387
17.3396	0.00966335
17.3564	0.0103094
17.3733	0.0111791
17.3901	0.0122828
17.4069	0.0134497
17.4238	0.0145124
17.4406	0.0154817
17.4574	0.0164794
17.4743	0.0175071
17.4911	0.0183915
17.5079	0.018924
17.5248	0.0189705
17.5416	0.018586
17.5584	0.0180227
17.5753	0.0175292
17.5921	0.0173541
17.6089	0.0179281
17.6258	0.0195885
17.6426	0.02201
17.6595	0.0243111
17.6763	0.0257196
17.6931	0.0259789
17.71	0.0253801
17.7268	0.0244209
17.7436	0.0234856
17.7605	0.0228661
17.7773	0.0228157
17.7941	0.0234036
17.811	0.0244163
17.8278	0.0255923
17.8446	0.02679
17.8615	0.0278334
17.8783	0.0284196
17.8951	0.028289
17.912	0.0274822
17.9288	0.026391
17.9456	0.0253725
17.9625	0.0244736
17.9793	0.0235941
17.9961	0.022684
18.013	0.0218256
18.0298	0.0211747
18.0466	0.0207772
18.0635	0.0205298
18.0803	0.0202881
18.0971	0.0199652
18.114	0.0196012
18.1308	0.019339
18.1477	0.0192952
18.1645	0.0195409
18.1813	0.0200842
18.1982	0.0207416
18.215	0.021236
18.2318	0.0214714
18.2487	0.0216595
18.2655	0.0220707
18.2823	0.022653
18.2992	0.0231579
18.316	0.0235072
18.3328	0.023834
18.3497	0.0242165
18.3665	0.0244776
18.3833	0.0243209
18.4002	0.0236145
18.417	0.0226302
18.4338	0.0218958
18.4507	0.0216515
18.4675	0.0217354
18.4843	0.0219104
18.5012	0.0220056
18.518	0.0219075
18.5348	0.0216278
18.5517	0.02139
18.5685	0.021434
18.5854	0.0216862
18.6022	0.0218707
18.619	0.0219005
18.6359	0.0219312
18.6527	0.022082
18.6695	0.0222944
18.6864	0.0224152
18.7032	0.022318
18.72	0.0220324
18.7369	0.0217921
18.7537	0.0217758
18.7705	0.0218572
18.7874	0.0218269
18.8042	0.0217134
18.821	0.0217848
18.8379	0.0222699
18.8547	0.0230835
18.8715	0.0239099
18.8884	0.0244379
18.9052	0.0244453
18.922	0.0238833
18.9389	0.0229908
18.9557	0.0221322
18.9725	0.0215054
18.9894	0.0211283
19.0062	0.0209482
19.0231	0.0209092
19.0399	0.0210062
19.0567	0.0212911
19.0736	0.0218168
19.0904	0.0225505
19.1072	0.0233759
19.1241	0.0241663
19.1409	0.0249379
19.1577	0.0259168
19.1746	0.0273382
19.1914	0.0292071
19.2082	0.0312557
19.2251	0.0331238
19.2419	0.0345399
19.2587	0.0354177
19.2756	0.0358685
19.2924	0.0359651
19.3092	0.0356473
19.3261	0.0348831
19.3429	0.0337521
19.3597	0.0324405
19.3766	0.0311486
19.3934	0.0299658
19.4102	0.0288777
19.4271	0.027905
19.4439	0.0272922
19.4607	0.027527
19.4776	0.0288394
19.4944	0.0306719
19.5113	0.0319814
19.5281	0.032007
19.5449	0.0308991
19.5618	0.0295262
19.5786	0.0285026
19.5954	0.0278156
19.6123	0.0272304
19.6291	0.026609
19.6459	0.0259366
19.6628	0.0252691
19.6796	0.0247103
19.6964	0.0243305
19.7133	0.0240301
19.7301	0.0235936
19.7469	0.022869
19.7638	0.0218682
19.7806	0.0207562
19.7974	0.0197332
19.8143	0.0188917
19.8311	0.0182157
19.8479	0.0177127
19.8648	0.0174508
19.8816	0.0174379
19.8984	0.017525
19.9153	0.0175117
19.9321	0.0173228
19.949	0.0170179
19.9658	0.0166832
19.9826	0.0164312
19.9995	0.0163955
20.0163	0.0165733
20.0331	0.016803
20.05	0.0169472
20.0668	0.0170064
20.0836	0.0170926
20.1005	0.0173245
20.1173	0.0177568
20.1341	0.0183362
20.151	0.0188485
20.1678	0.0190368
20.1846	0.0189121
20.2015	0.0188965
20.2183	0.0194863
20.2351	0.0207228
20.252	0.0221207
20.2688	0.0230665
20.2856	0.0232295
20.3025	0.0227368
20.3193	0.0219961
20.3361	0.0212591
20.353	0.0205402
20.3698	0.0199502
20.3866	0.0198199
20.4035	0.0203921
20.4203	0.0215389
20.4372	0.0228956
20.454	0.024095
20.4708	0.0248166
20.4877	0.0249324
20.5045	0.0247333
20.5213	0.0246282
20.5382	0.0247007
20.555	0.0247766
20.5718	0.0245906
20.5887	0.0238725
20.6055	0.0225493
20.6223	0.0208005
20.6392	0.0189415
20.656	0.0172997
20.6728	0.01604
20.6897	0.0152137
20.7065	0.0148553
20.7233	0.0148626
20.7402	0.0150517
20.757	0.0153521
20.7738	0.0157964
20.7907	0.0163389
20.8075	0.0167176
20.8243	0.0165803
20.8412	0.0158291
20.858	0.0147165
20.8749	0.0135683
20.8917	0.0126337
20.9085	0.0121316
20.9254	0.0121164
20.9422	0.012284
20.959	0.0121535
20.9759	0.0115595
20.9927	0.0107563
21.0095	0.00999938
21.0264	0.00933902
21.0432	0.00875258
21.06	0.00821261
21.0769	0.00766599
21.0937	0.00705166
21.1105	0.0063549
21.1274	0.00568105
21.1442	0.00527096
21.161	0.00531106
21.1779	0.00572477
21.1947	0.00627315
21.2115	0.00675408
21.2284	0.00702102
21.2452	0.00698337
21.262	0.00683304
21.2789	0.00729248
21.2957	0.00899795
21.3126	0.0114947
21.3294	0.0136542
21.3462	0.0148113
21.3631	0.0151686
21.3799	0.0153327
21.3967	0.0155908
21.4136	0.015822
21.4304	0.0158315
21.4472	0.0156571
21.4641	0.0156783
21.4809	0.0161445
21.4977	0.0168129
21.5146	0.0172624
21.5314	0.0171939
21.5482	0.0164858
21.5651	0.0152432
21.5819	0.0137385
21.5987	0.0122782
21.6156	0.0110799
21.6324	0.0101976
21.6492	0.0095374
21.6661	0.00894507
21.6829	0.00832264
21.6997	0.00767609
21.7166	0.00710425
21.7334	0.00673286
21.7502	0.00658707
21.7671	0.00657299
21.7839	0.00659664
21.8008	0.00666858
21.8176	0.00693745
21.8344	0.00753415
21.8513	0.00830298
21.8681	0.00888186
21.8849	0.00900439
21.9018	0.00866404
21.9186	0.00822867
21.9354	0.00827107
21.9523	0.0090165
21.9691	0.0100972
21.9859	0.0109231
22.0028	0.0111897
22.0196	0.0109868
22.0364	0.0105852
22.0533	0.0103858
22.0701	0.010737
22.0869	0.0114258
22.1038	0.011858
22.1206	0.0117193
22.1374	0.0111528
22.1543	0.0104515
22.1711	0.00972523
22.1879	0.00890482
22.2048	0.00797067
22.2216	0.00706501
22.2385	0.00629186
22.2553	0.00557912
22.2721	0.00480342
22.289	0.00392865
22.3058	0.00310088
22.3226	0.00254641
22.3395	0.00227374
22.3563	0.00205831
22.3731	0.00166537
22.39	0.00101903
22.4068	0.000317695
22.4236	-0.000101368
22.4405	-4.04028e-05
22.4573	0.000451123
22.4741	0.00117529
22.491	0.00192984
22.5078	0.00258023
22.5246	0.00305405
22.5415	0.00330486
22.5583	0.00323719
22.5751	0.00276942
22.592	0.00201733
22.6088	0.00120963
22.6256	0.000572286
22.6425	0.000375082
22.6593	0.000769034
22.6761	0.00159387
22.693	0.00260301
22.7098	0.00386626
22.7267	0.00571217
22.7435	0.00816519
22.7603	0.0107391
22.7772	0.0128482
22.794	0.0140748
22.8108	0.0142446
22.8277	0.0135224
22.8445	0.0121615
22.8613	0.0102898
22.8782	0.00817623
22.895	0.00624555
22.9118	0.00473053
22.9287	0.00360415
22.9455	0.00276294
22.9623	0.00214553
22.9792	0.00176871
22.996	0.00174871
23.0128	0.00221785
23.0297	0.00313357
23.0465	0.00431177
23.0633	0.00558543
23.0802	0.0067981
23.097	0.00773258
23.1138	0.0080997
23.1307	0.0077665
23.1475	0.00713125
23.1644	0.00689379
23.1812	0.00737162
23.198	0.00829307
23.2149	0.00914065
23.2317	0.00951606
23.2485	0.00929421
23.2654	0.00869926
23.2822	0.00820125
23.299	0.00810505
23.3159	0.00831587
23.3327	0.00857264
23.3495	0.00876538
23.3664	0.00889413
23.3832	0.00884669
23.4	0.00849867
23.4169	0.00786136
23.4337	0.0070303
23.4505	0.00631056
23.4674	0.0062006
23.4842	0.00692101
23.501	0.00825127
23.5179	0.00978918
23.5347	0.0112018
23.5515	0.0124142
23.5684	0.0135206
23.5852	0.0144248
23.6021	0.0147657
23.6189	0.0142361
23.6357	0.0128497
23.6526	0.011005
23.6694	0.00930222
23.6862	0.00818096
23.7031	0.00764257
23.7199	0.00730682
23.7367	0.00680281
23.7536	0.00622092
23.7704	0.00602318
23.7872	0.00637596
23.8041	0.00699307
23.8209	0.00750551
23.8377	0.0075887
23.8546	0.0070543
23.8714	0.00609677
23.8882	0.0051368
23.9051	0.00440753
23.9219	0.00388307
23.9387	0.00344467
23.9556	0.00298857
23.9724	0.00249902
23.9892	0.00209537
24.0061	0.00192341
24.0229	0.00208598
24.0397	0.0026011
24.0566	0.00327297
24.0734	0.0038002
24.0903	0.00405884
24.1071	0.00422863
24.1239	0.00457307
24.1408	0.00507797
24.1576	0.00544876
24.1744	0.00532233
24.1913	0.00453189
24.2081	0.00332836
24.2249	0.00216764
24.2418	0.00139858
24.2586	0.00113961
24.2754	0.00118864
24.2923	0.00121159
24.3091	0.00110103
24.3259	0.00104998
24.3428	0.00129414
24.3596	0.00187145
24.3764	0.00263859
24.3933	0.00337073
24.4101	0.00380404
24.4269	0.00377626
24.4438	0.00344544
24.4606	0.00315104
24.4774	0.00304463
24.4943	0.00301599
24.5111	0.00287231
24.528	0.00250092
24.5448	0.00196511
24.5616	0.00143814
24.5785	0.00100589
24.5953	0.000644022
24.6121	0.00034029
24.629	0.000111681
24.6458	-5.03466e-05
24.6626	-0.000155924
24.6795	-0.000176608
24.6963	-9.20964e-05
24.7131	8.60677e-05
24.73	0.000348126
24.7468	0.000693224
24.7636	0.00109296
24.7805	0.00148204
24.7973	0.00178201
24.8141	0.00191391
24.831	0.00179786
24.8478	0.00138429
24.8646	0.000751296
24.8815	0.000118546
24.8983	-0.000324228
24.9151	-0.000506868
24.932	-0.000418799
24.9488	-0.000128222
24.9656	0.000155199
24.9825	0.00014663
24.9993	-0.000292485
25.0162	-0.000954548
25.033	-0.00150486
25.0498	-0.00180632
25.0667	-0.00186292
25.0835	-0.0017015
25.1003	-0.00141906
25.1172	-0.00116768
25.134	-0.0010546
25.1508	-0.00101095
25.1677	-0.000791891
25.1845	-0.000265618
25.2013	0.000517466
25.2182	0.00146843
25.235	0.0024072
25.2518	0.00306915
25.2687	0.00325952
25.2855	0.00294216
25.3023	0.00223659
25.3192	0.00133706
25.336	0.000444318
25.3528	-0.000183933
25.3697	-0.000203559
25.3865	0.000541623
25.4033	0.0017356
25.4202	0.00284202
25.437	0.00341242
25.4539	0.00322177
25.4707	0.00254366
25.4875	0.00200535
25.5044	0.00198312
25.5212	0.00240629
25.538	0.00295612
25.5549	0.00333181
25.5717	0.00355492
25.5885	0.0039786
25.6054	0.00476658
25.6222	0.00566244
25.639	0.00633285
25.6559	0.00661115
25.6727	0.00649178
25.6895	0.00600475
25.7064	0.00521747
25.7232	0.00437161
25.74	0.00372342
25.7569	0.00330724
25.7737	0.00302042
25.7905	0.00279506
25.8074	0.00266764
25.8242	0.00273916
25.841	0.00303267
25.8579	0.00342638
25.8747	0.00374042
25.8916	0.00388621
25.9084	0.0040889
25.9252	0.00489681
25.9421	0.0066154
25.9589	0.00884438
25.9757	0.0108371
25.9926	0.0119998
26.0094	0.0121197
26.0262	0.0114686
26.0431	0.0106675
26.0599	0.0105285
26.0767	0.0115868
26.0936	0.013403
26.1104	0.0149085
26.1272	0.0152922
26.1441	0.0144414
26.1609	0.0130593
26.1777	0.0119786
26.1946	0.0113421
26.2114	0.0108191
26.2282	0.0102741
26.2451	0.0098795
26.2619	0.0097414
26.2787	0.00977527
26.2956	0.00983256
26.3124	0.00972789
26.3292	0.00928088
26.3461	0.00852879
26.3629	0.00785041
26.3798	0.00759217
26.3966	0.00773295
26.4134	0.00807055
26.4303	0.00842511
26.4471	0.00863392
26.4639	0.00856672
26.4808	0.00827186
26.4976	0.00798886
26.5144	0.00774135
26.5313	0.00718085
26.5481	0.0060517
26.5649	0.00451182
26.5818	0.00293591
26.5986	0.00157269
26.6154	0.0004678
26.6323	-0.000398542
26.6491	-0.000998655
26.6659	-0.00123839
26.6828	-0.00109063
26.6996	-0.000730322
26.7164	-0.000402216
26.7333	-0.000174868
26.7501	0.000143886
26.7669	0.00077557
26.7838	0.00160161
26.8006	0.00223941
26.8175	0.00237142
26.8343	0.00189928
26.8511	0.000993902
26.868	-1.28303e-05
26.8848	-0.000740909
26.9016	-0.000809202
26.9185	-9.65018e-05
26.9353	0.00110289
26.9521	0.00238769
26.969	0.00358622
26.9858	0.00474989
27.0026	0.00595256
27.0195	0.00715187
27.0363	0.00819618
27.0531	0.00884545
27.07	0.00882993
27.0868	0.00807528
27.1036	0.0068286
27.1205	0.00549885
27.1373	0.00442342
27.1541	0.0037844
27.171	0.00360774
27.1878	0.00379258
27.2046	0.00424507
27.2215	0.00494104
27.2383	0.00581454
27.2551	0.00670695
27.272	0.0074482
27.2888	0.0079454
27.3057	0.00817886
27.3225	0.00808125
27.3393	0.00760727
27.3562	0.00693951
27.373	0.00627236
27.3898	0.00559648
27.4067	0.00488479
27.4235	0.00419361
27.4403	0.00354714
27.4572	0.00290716
27.474	0.00225112
27.4908	0.00163093
27.5077	0.00117567
27.5245	0.000983017
27.5413	0.00100065
27.5582	0.00107661
27.575	0.00109904
27.5918	0.00101752
27.6087	0.000764329
27.6255	0.000270569
27.6423	-0.000385777
27.6592	-0.00101019
27.676	-0.00153181
27.6928	-0.00205066
27.7097	-0.00263907
27.7265	-0.00324226
27.7434	-0.00383407
27.7602	-0.00445741
27.777	-0.00505025
27.7939	-0.00538332
27.8107	-0.00526292
27.8275	-0.00476188
27.8444	-0.00409772
27.8612	-0.00339693
27.878	-0.00267774
27.8949	-0.00194728
27.9117	-0.00130982
27.9285	-0.00100615
27.9454	-0.00123446
27.9622	-0.0018311
27.979	-0.0022935
27.9959	-0.00209331
28.0127	-0.000975743
28.0295	0.000806677
28.0464	0.00268796
28.0632	0.00416822
28.08	0.00490655
28.0969	0.00482512
28.1137	0.00420262
28.1305	0.00338966
28.1474	0.00253507
28.1642	0.00167227
28.181	0.000878972
28.1979	0.000317142
28.2147	0.000187679
28.2316	0.000622139
28.2484	0.00151251
28.2652	0.00246272
28.2821	0.00303045
28.2989	0.00305774
28.3157	0.00267951
28.3326	0.00202503
28.3494	0.00113876
28.3662	0.000179714
28.3831	-0.000617126
28.3999	-0.00114976
28.4167	-0.00148944
28.4336	-0.00179291
28.4504	-0.00216926
28.4672	-0.00256619
28.4841	-0.00282854
28.5009	-0.00292128
28.5177	-0.00290117
28.5346	-0.00267841
28.5514	-0.00210485
28.5682	-0.00132055
28.5851	-0.000708998
28.6019	-0.000507032
28.6187	-0.000614418
28.6356	-0.000730905
28.6524	-0.000701751
28.6693	-0.000604753
28.6861	-0.000478255
28.7029	-0.00019787
28.7198	0.000342911
28.7366	0.00110098
28.7534	0.00197251
28.7703	0.00288451
28.7871	0.00376835
28.8039	0.0045011
28.8208	0.00492837
28.8376	0.00498335
28.8544	0.0047408
28.8713	0.00435446
28.8881	0.00396918
28.9049	0.00361637
28.9218	0.00313953
28.9386	0.00230843
28.9554	0.00112202
28.9723	-0.00010792
28.9891	-0.00109052
29.0059	-0.00179913
29.0228	-0.00235124
29.0396	-0.00282981
29.0564	-0.00323589
29.0733	-0.00350915
29.0901	-0.0035864
29.107	-0.00348755
29.1238	-0.00330447
29.1406	-0.00311317
29.1575	-0.00296533
29.1743	-0.00292441
29.1911	-0.00304277
29.208	-0.00328556
29.2248	-0.00346308
29.2416	-0.00333668
29.2585	-0.0028447
29.2753	-0.00211137
29.2921	-0.0013034
29.309	-0.000567381
29.3258	-2.46067e-05
29.3426	0.000256488
29.3595	0.000292528
29.3763	0.000105278
29.3931	-0.000331304
29.41	-0.000980776
29.4268	-0.00164966
29.4436	-0.00213044
29.4605	-0.00239795
29.4773	-0.00254656
29.4941	-0.00263823
29.511	-0.00268403
29.5278	-0.00270052
29.5446	-0.00273977
29.5615	-0.00286324
29.5783	-0.0030737
29.5952	-0.00329297
29.612	-0.00347445
29.6288	-0.00368355
29.6457	-0.00403287
29.6625	-0.00451718
29.6793	-0.00489914
29.6962	-0.00491147
29.713	-0.0045172
29.7298	-0.00387176
29.7467	-0.00311666
29.7635	-0.00222096
29.7803	-0.00102053
29.7972	0.00057065
29.814	0.00242501
29.8308	0.00423819
29.8477	0.00564833
29.8645	0.00640345
29.8813	0.00649555
29.8982	0.00601175
29.915	0.00501352
29.9318	0.00374046
29.9487	0.00265867
29.9655	0.00212721
29.9823	0.00211448
29.9992	0.00239185
30.016	0.00281332
30.0329	0.00329699
30.0497	0.0037622
30.0665	0.00412427
30.0834	0.00427941
30.1002	0.00416958
30.117	0.00396175
30.1339	0.00398758
30.1507	0.00434647
30.1675	0.00476532
30.1844	0.00484891
30.2012	0.00437498
30.218	0.00346263
30.2349	0.00251363
30.2517	0.00186312
30.2685	0.00150721
30.2854	0.00126893
30.3022	0.00104743
30.319	0.000827517
30.3359	0.000592983
30.3527	0.000318906
30.3695	9.09062e-05
30.3864	0.000218925
30.4032	0.000999098
30.42	0.00230528
30.4369	0.00367861
30.4537	0.00467235
30.4705	0.00505578
30.4874	0.00502665
30.5042	0.00511358
30.5211	0.00565255
30.5379	0.00644063
30.5547	0.00698816
30.5716	0.00694186
30.5884	0.00630754
30.6052	0.00546651
30.6221	0.00490822
30.6389	0.00480127
30.6557	0.00484665
30.6726	0.00463741
30.6894	0.00403849
30.7062	0.00319903
30.7231	0.00229395
30.7399	0.00138041
30.7567	0.000498068
30.7736	-0.000280304
30.7904	-0.000959718
30.8072	-0.00163527
30.8241	-0.0023356
30.8409	-0.00293926
30.8577	-0.00322007
30.8746	-0.00290357
30.8914	-0.00184719
30.9082	-0.000319674
30.9251	0.00118347
30.9419	0.00234677
30.9588	0.00310937
30.9756	0.00348619
30.9924	0.00342868
31.0093	0.00289158
31.0261	0.00198429
31.0429	0.000965405
31.0598	5.44359e-06
31.0766	-0.00090255
31.0934	-0.00174971
31.1103	-0.00237857
31.1271	-0.00260075
31.1439	-0.00242186
31.1608	-0.0020475
31.1776	-0.00169738
31.1944	-0.00151607
31.2113	-0.00159295
31.2281	-0.0019425
31.2449	-0.00246165
31.2618	-0.00298594
31.2786	-0.00335911
31.2954	-0.00338031
31.3123	-0.00287156
31.3291	-0.00197651
31.3459	-0.00112678
31.3628	-0.000646461
31.3796	-0.000612798
31.3965	-0.00100207
31.4133	-0.0017197
31.4301	-0.00252083
31.447	-0.00316301
31.4638	-0.00363993
31.4806	-0.00410424
31.4975	-0.00462063
31.5143	-0.00506019
31.5311	-0.00524417
31.548	-0.00511895
31.5648	-0.00475437
31.5816	-0.00424081
31.5985	-0.00365769
31.6153	-0.0031388
31.6321	-0.0028498
31.649	-0.0028232
31.6658	-0.00290222
31.6826	-0.00290838
31.6995	-0.00272838
31.7163	-0.00220083
31.7331	-0.00120196
31.75	3.47047e-05
31.7668	0.00103791
31.7836	0.00156352
31.8005	0.00176858
31.8173	0.00189432
31.8341	0.00196904
31.851	0.0018722
31.8678	0.00149147
31.8847	0.000842023
31.9015	0.000108884
31.9183	-0.000486005
31.9352	-0.000842439
31.952	-0.000984146
31.9688	-0.00101303
31.9857	-0.000998241
32.0025	-0.000837057
32.0193	-0.000381933
32.0362	0.000252581
32.053	0.000843122
32.0698	0.00150173
32.0867	0.00256052
32.1035	0.00398511
32.1203	0.0053551
32.1372	0.00625397
32.154	0.00640386
32.1708	0.00583541
32.1877	0.00492292
32.2045	0.00400022
32.2213	0.00314217
32.2382	0.00232222
32.255	0.0015476
32.2718	0.00084458
32.2887	0.00019204
32.3055	-0.00048768
32.3224	-0.0012437
32.3392	-0.00201882
32.356	-0.00270936
32.3729	-0.00319491
32.3897	-0.00330924
32.4065	-0.0029495
32.4234	-0.00216289
32.4402	-0.00104999
32.457	0.000326452
32.4739	0.00192391
32.4907	0.00362291
32.5075	0.00514483
32.5244	0.00626071
32.5412	0.00703864
32.558	0.00771632
32.5749	0.0084216
32.5917	0.0091801
32.6085	0.0100478
32.6254	0.0110095
32.6422	0.0118448
32.659	0.012227
32.6759	0.0120495
32.6927	0.0117979
32.7095	0.0121753
32.7264	0.0131965
32.7432	0.0143255
32.76	0.0152161
32.7769	0.0158581
32.7937	0.016314
32.8106	0.0165424
32.8274	0.0164473
32.8442	0.0159943
32.8611	0.0152474
32.8779	0.0142633
32.8947	0.0130315
32.9116	0.0116
32.9284	0.0101379
32.9452	0.00885123
32.9621	0.00788402
32.9789	0.00725735
32.9957	0.00682636
33.0126	0.00633615
33.0294	0.00558829
33.0462	0.0046165
33.0631	0.00362833
33.0799	0.00278661
33.0967	0.00216478
33.1136	0.00180982
33.1304	0.00172872
33.1472	0.00187643
33.1641	0.00218604
33.1809	0.00255877
33.1977	0.00291079
33.2146	0.0033036
33.2314	0.00392074
33.2483	0.00478635
33.2651	0.00570192
33.2819	0.00646798
33.2988	0.0070122
33.3156	0.00736637
33.3324	0.00756088
33.3493	0.00756843
33.3661	0.00738058
33.3829	0.00713819
33.3998	0.00711574
33.4166	0.00743652
33.4334	0.00785555
33.4503	0.00797101
33.4671	0.00763846
33.4839	0.00705196
33.5008	0.00645141
33.5176	0.00594871
33.5344	0.00559842
33.5513	0.00545954
33.5681	0.00554943
33.5849	0.00576684
33.6018	0.00589579
33.6186	0.00572301
33.6354	0.00517837
[truncated: 2,752 more rows]
[truncated: 4 more columns]

## Sheet: V25-FL
time (min)	V25-FL[Sequence3-170531]	time (min)	V25-FL[Sequence3-170531]
0	0.00288956	36.6488	57540.1
0.0168346	0.00261187	36.6657	57806.3
0.0336691	0.0024825	36.6825	57167.3
0.0505037	0.00252444	36.6993	56587
0.0673382	0.00262473	36.7162	55891.8
0.0841728	0.00265754	36.733	54997.6
0.101007	0.00256103	36.7498	53964.4
0.117842	0.00228506	36.7667	52908.3
0.134676	0.00184591	36.7835	51935.8
0.151511	0.00144523	36.8003	51114.8
0.168346	0.00128806	36.8172	50400.5
0.18518	0.0013585	36.834	49684
0.202015	0.00154017	36.8508	48926
0.218849	0.00175571	36.8677	48135.4
0.235684	0.00190049	36.8845	47314.2
0.252518	0.00182167	36.9014	46458.4
0.269353	0.00148201	36.9182	45574.5
0.286187	0.00109793	36.935	44697.9
0.303022	0.00103473	36.9519	43864.8
0.319857	0.00150355	36.9687	43066.5
0.336691	0.00242422	36.9855	42283.3
0.353526	0.00358035	37.0024	41512.8
0.37036	0.00466856	37.0192	40756.5
0.387195	0.0053623	37.036	40014
0.404029	0.00562702	37.0529	39295.1
0.420864	0.0057581	37.0697	38604.9
0.437698	0.00598467	37.0865	37946.4
0.454533	0.00630975	37.1034	37331
0.471368	0.00668879	37.1202	36752.8
0.488202	0.0071084	37.137	36190.5
0.505037	0.00753099	37.1539	35628.5
0.521871	0.00788079	37.1707	35061.6
0.538706	0.00808748	37.1875	34507.4
0.55554	0.0081688	37.2044	33990.6
0.572375	0.00826477	37.2212	33510.9
0.58921	0.00844566	37.238	33049
0.606044	0.0085655	37.2549	32588.2
0.622879	0.00840989	37.2717	32120.2
0.639713	0.0078813	37.2885	31655.9
0.656548	0.00710076	37.3054	31207.5
0.673382	0.00639153	37.3222	30773.4
0.690217	0.00608584	37.339	30353
0.707051	0.00628587	37.3559	29949.8
0.723886	0.00675901	37.3727	29572.6
0.740721	0.00711318	37.3896	29229.5
0.757555	0.00701623	37.4064	28923.4
0.77439	0.00632322	37.4232	28651.1
0.791224	0.00520803	37.4401	28403.7
0.808059	0.00401867	37.4569	28179
0.824893	0.00301317	37.4737	27974.3
0.841728	0.0023212	37.4906	27772.4
0.858562	0.00196421	37.5074	27570
0.875397	0.00184934	37.5242	27339.3
0.892232	0.00181479	37.5411	27106.8
0.909066	0.00171449	37.5579	26860.4
0.925901	0.00151082	37.5747	26641
0.942735	0.00134442	37.5916	26459.1
0.95957	0.00143292	37.6084	26322.6
0.976404	0.00184121	37.6252	26219.6
0.993239	0.00242009	37.6421	26134.9
1.01007	0.00296033	37.6589	26067.7
1.02691	0.00332497	37.6757	26011.4
1.04374	0.00350171	37.6926	25935
1.06058	0.00364023	37.7094	25809.5
1.07741	0.00391607	37.7262	25639.6
1.09425	0.0042616	37.7431	25455.1
1.11108	0.00443792	37.7599	25284.9
1.12792	0.00441475	37.7767	25139.5
1.14475	0.00444291	37.7936	25005.6
1.16158	0.00470317	37.8104	24860.2
1.17842	0.00517556	37.8273	24702.9
1.19525	0.00584116	37.8441	24547.9
1.21209	0.0067265	37.8609	24387.2
1.22892	0.00775545	37.8778	24212.1
1.24576	0.00875953	37.8946	24041.7
1.26259	0.00956457	37.9114	23898.4
1.27943	0.00998854	37.9283	23794.9
1.29626	0.0100024	37.9451	23727.8
1.3131	0.00988474	37.9619	23674.6
1.32993	0.00991898	37.9788	23611.7
1.34676	0.0101575	37.9956	23526.5
1.3636	0.010541	38.0124	23412.5
1.38043	0.0109346	38.0293	23270.3
1.39727	0.0111014	38.0461	23111.9
1.4141	0.010792	38.0629	22942.6
1.43094	0.00996991	38.0798	22762.5
1.44777	0.0089527	38.0966	22573.7
1.46461	0.00817741	38.1134	22383.2
1.48144	0.00779955	38.1303	22217.4
1.49828	0.00768246	38.1471	22128.6
1.51511	0.00767872	38.1639	22134.8
1.53194	0.00772756	38.1808	22190
1.54878	0.00776451	38.1976	22235.2
1.56561	0.00765432	38.2144	22217.9
1.58245	0.00724343	38.2313	22114.2
1.59928	0.0065265	38.2481	21962.2
1.61612	0.00569973	38.2649	21819.6
1.63295	0.00503435	38.2818	21698
1.64979	0.00480775	38.2986	21565.1
1.66662	0.00516415	38.3155	21433.4
1.68346	0.00585558	38.3323	21374
1.70029	0.00639753	38.3491	21422.9
1.71712	0.00648601	38.366	21515.1
1.73396	0.00620852	38.3828	21542
1.75079	0.00586965	38.3996	21456.2
1.76763	0.0055594	38.4165	21267.6
1.78446	0.00511394	38.4333	21019.3
1.8013	0.00445156	38.4501	20777.9
1.81813	0.00369023	38.467	20569.1
1.83497	0.00298404	38.4838	20369.1
1.8518	0.0023945	38.5006	20176.5
1.86864	0.0019042	38.5175	20018.4
1.88547	0.00147924	38.5343	19941.3
1.90231	0.00111495	38.5511	20031.1
1.91914	0.000836515	38.568	20328.9
1.93597	0.00066793	38.5848	20766.4
1.95281	0.000640428	38.6016	21233.3
1.96964	0.000816757
1.98648	0.00125328
2.00331	0.00194123
2.02015	0.00278339
2.03698	0.00363891
2.05382	0.00438163
2.07065	0.00490176
2.08749	0.00511717
2.10432	0.00505967
2.12115	0.00490373
2.13799	0.00478097
2.15482	0.00469257
2.17166	0.00465182
2.18849	0.00475934
2.20533	0.00506339
2.22216	0.00538499
2.239	0.00542102
2.25583	0.00502217
2.27267	0.00436432
2.2895	0.00377372
2.30633	0.00336747
2.32317	0.00302727
2.34	0.00267897
2.35684	0.00249994
2.37367	0.00272121
2.39051	0.0031768
2.40734	0.00342121
2.42418	0.00321647
2.44101	0.00274272
2.45785	0.00244605
2.47468	0.0025682
2.49151	0.00289136
2.50835	0.00300974
2.52518	0.00277989
2.54202	0.00240275
2.55885	0.00211352
2.57569	0.00202802
2.59252	0.002188
2.60936	0.00253762
2.62619	0.00294205
2.64303	0.00327774
2.65986	0.00347168
2.67669	0.00349138
2.69353	0.00334317
2.71036	0.00310408
2.7272	0.00288568
2.74403	0.00271411
2.76087	0.00254872
2.7777	0.00243495
2.79454	0.00249944
2.81137	0.00277982
2.82821	0.00318257
2.84504	0.00354331
2.86187	0.00365648
2.87871	0.00347167
2.89554	0.00333455
2.91238	0.00364956
2.92921	0.00435344
2.94605	0.00507301
2.96288	0.00547551
2.97972	0.00537573
2.99655	0.00490661
3.01339	0.0045086
3.03022	0.00451298
3.04705	0.00487342
3.06389	0.00530331
3.08072	0.00553979
3.09756	0.00551671
3.11439	0.00537575
3.13123	0.00527236
3.14806	0.00516635
3.1649	0.00487446
3.18173	0.00432093
3.19857	0.00370732
3.2154	0.00334524
3.23224	0.00345396
3.24907	0.00409906
3.2659	0.00510422
3.28274	0.00613315
3.29957	0.00684434
3.31641	0.00700278
3.33324	0.00663521
3.35008	0.00592367
3.36691	0.00501578
3.38375	0.00403185
3.40058	0.00307977
3.41742	0.00226855
3.43425	0.00169552
3.45108	0.00134607
3.46792	0.00109444
3.48475	0.000835361
3.50159	0.000528151
3.51842	0.000147608
3.53526	-0.000274908
3.55209	-0.000550714
3.56893	-0.000493743
3.58576	-0.000183483
3.6026	0.000148767
3.61943	0.000370272
3.63626	0.000482141
3.6531	0.000580141
3.66993	0.000846884
3.68677	0.00147763
3.7036	0.00254105
3.72044	0.00395275
3.73727	0.00554308
3.75411	0.00710612
3.77094	0.00841593
3.78778	0.00921989
3.80461	0.00933621
3.82144	0.00889221
3.83828	0.00827042
3.85511	0.00771437
3.87195	0.00718821
3.88878	0.00657132
3.90562	0.00585717
3.92245	0.00521413
3.93929	0.00482947
3.95612	0.00473568
3.97296	0.00487372
3.98979	0.00519405
4.00662	0.00564275
4.02346	0.00614657
4.04029	0.00661009
4.05713	0.00692098
4.07396	0.00702774
4.0908	0.00696979
4.10763	0.00679982
4.12447	0.00657536
4.1413	0.00640657
4.15814	0.0063717
4.17497	0.00643888
4.1918	0.00655795
4.20864	0.00675402
4.22547	0.00706511
4.24231	0.00736998
4.25914	0.00735857
4.27598	0.00684709
4.29281	0.00614473
4.30965	0.00569873
4.32648	0.00549667
4.34332	0.00520684
4.36015	0.00458655
4.37698	0.00367109
4.39382	0.00275868
4.41065	0.00215274
4.42749	0.00192907
4.44432	0.00196576
4.46116	0.00209378
4.47799	0.00216727
4.49483	0.00206809
4.51166	0.0017983
4.5285	0.00161041
4.54533	0.0017948
4.56217	0.00226252
4.579	0.00263786
4.59583	0.00265334
4.61267	0.00231826
4.6295	0.00185667
4.64634	0.0014642
4.66317	0.00120626
4.68001	0.00110007
4.69684	0.00111226
4.71368	0.00116445
4.73051	0.00119855
4.74735	0.00120922
4.76418	0.00122586
4.78101	0.00126355
4.79785	0.00130452
4.81468	0.00130875
4.83152	0.00120065
4.84835	0.000900692
4.86519	0.000438809
4.88202	-4.20888e-05
4.89886	-0.00042118
4.91569	-0.000631546
4.93253	-0.000626963
4.94936	-0.00043319
4.96619	-0.000151973
4.98303	0.000118118
4.99986	0.000323474
5.0167	0.000440313
5.03353	0.00045732
5.05037	0.000388366
5.0672	0.00028741
5.08404	0.000232342
5.10087	0.000328599
5.11771	0.000657989
5.13454	0.00115091
5.15137	0.00163002
5.16821	0.00195935
5.18504	0.00212564
5.20188	0.00223453
5.21871	0.00238284
5.23555	0.0025903
5.25238	0.00287557
5.26922	0.00329252
5.28605	0.00382738
5.30289	0.00432834
5.31972	0.00466018
5.33655	0.00482348
5.35339	0.00487312
5.37022	0.00491778
5.38706	0.00512972
5.40389	0.00550694
5.42073	0.00581127
5.43756	0.0058073
5.4544	0.00540157
5.47123	0.00467684
5.48807	0.00385499
5.5049	0.0031755
5.52173	0.0027786
5.53857	0.00264732
5.5554	0.00260323
5.57224	0.00242331
5.58907	0.00206143
5.60591	0.00170672
5.62274	0.00156525
5.63958	0.00168968
5.65641	0.00209459
5.67325	0.0028269
5.69008	0.00378631
5.70692	0.00467785
5.72375	0.00518543
5.74058	0.0051415
5.75742	0.00475383
5.77425	0.00456945
5.79109	0.00487261
5.80792	0.00537896
5.82476	0.00564921
5.84159	0.00547522
5.85843	0.00496114
5.87526	0.00441062
5.8921	0.00405444
5.90893	0.00390506
5.92576	0.00383538
5.9426	0.00367984
5.95943	0.00328985
5.97627	0.00262059
5.9931	0.00181269
6.00994	0.00106453
6.02677	0.000445465
6.04361	-4.79605e-05
6.06044	-0.000314941
6.07728	-0.000155503
6.09411	0.000494474
6.11094	0.00145411
6.12778	0.00245517
6.14461	0.00328457
6.16145	0.00380057
6.17828	0.00397217
6.19512	0.00390017
6.21195	0.00368436
6.22879	0.00333298
6.24562	0.00289473
6.26246	0.00254994
6.27929	0.00242851
6.29612	0.0024856
6.31296	0.00258906
6.32979	0.00262685
6.34663	0.00259324
6.36346	0.00259435
6.3803	0.002683
6.39713	0.00278439
6.41397	0.00285322
6.4308	0.00300019
6.44764	0.00339142
6.46447	0.00404249
6.4813	0.00485756
6.49814	0.005772
6.51497	0.00670965
6.53181	0.00752175
6.54864	0.0080062
6.56548	0.0079808
6.58231	0.00745499
6.59915	0.0067105
6.61598	0.00606167
6.63282	0.00557836
6.64965	0.00514642
6.66648	0.00466994
6.68332	0.00415873
6.70015	0.0036965
6.71699	0.00334995
6.73382	0.00317059
6.75066	0.00322941
6.76749	0.00349218
6.78433	0.00371483
6.80116	0.00362668
6.818	0.00320193
6.83483	0.00273733
6.85166	0.00260805
6.8685	0.00295553
6.88533	0.00370018
6.90217	0.00465906
6.919	0.00551267
6.93584	0.00587447
6.95267	0.0055953
6.96951	0.00487938
6.98634	0.00402814
7.00318	0.00321726
7.02001	0.00253172
7.03685	0.00209013
7.05368	0.00201131
7.07051	0.0022459
7.08735	0.00261645
7.10418	0.00298738
7.12102	0.0032823
7.13785	0.00342893
7.15469	0.00336297
7.17152	0.0030754
7.18836	0.00261351
7.20519	0.002068
7.22203	0.00156377
7.23886	0.00127564
7.25569	0.00136678
7.27253	0.00179131
7.28936	0.00231272
7.3062	0.00268511
7.32303	0.00272557
7.33987	0.00238553
7.3567	0.00178502
7.37354	0.00110604
7.39037	0.0004849
7.40721	-1.11558e-05
7.42404	-0.00038863
7.44087	-0.000693922
7.45771	-0.000932627
7.47454	-0.00102767
7.49138	-0.000886863
7.50821	-0.000510042
7.52505	7.00669e-06
7.54188	0.000546791
7.55872	0.00102909
7.57555	0.00142118
7.59239	0.00168787
7.60922	0.00176372
7.62605	0.00165853
7.64289	0.00157269
7.65972	0.00174348
7.67656	0.00213613
7.69339	0.00254195
7.71023	0.00293487
7.72706	0.00345864
7.7439	0.00412428
7.76073	0.00475736
7.77757	0.0051454
7.7944	0.00513612
7.81123	0.0047668
7.82807	0.00424535
7.8449	0.00370134
7.86174	0.00311173
7.87857	0.00250967
7.89541	0.00209639
7.91224	0.00203173
7.92908	0.00218101
7.94591	0.00223385
7.96275	0.00204655
7.97958	0.00174092
7.99641	0.00149647
8.01325	0.00136262
8.03008	0.00126894
8.04692	0.00110293
8.06375	0.000785362
8.08059	0.000341007
8.09742	-0.000160619
8.11426	-0.000680126
8.13109	-0.00107943
8.14793	-0.000957935
8.16476	6.46973e-05
8.1816	0.00182099
8.19843	0.00370419
8.21526	0.00516187
8.2321	0.00588473
8.24893	0.00582221
8.26577	0.00519367
8.2826	0.00433894
8.29944	0.0035634
8.31627	0.00308621
8.33311	0.0029598
8.34994	0.0030681
8.36678	0.00330333
8.38361	0.00372447
8.40044	0.00444093
8.41728	0.00536136
8.43411	0.00622993
8.45095	0.00677933
8.46778	0.0067882
8.48462	0.00625598
8.50145	0.00551124
8.51829	0.00493761
8.53512	0.00457996
8.55196	0.00422061
8.56879	0.00373987
8.58562	0.00319643
8.60246	0.0026908
8.61929	0.00232749
8.63613	0.00223483
8.65296	0.00247062
8.6698	0.00294699
8.68663	0.00349145
8.70347	0.0039822
8.7203	0.0044868
8.73714	0.00517338
8.75397	0.00601072
8.7708	0.00675609
8.78764	0.00716686
8.80447	0.00712492
8.82131	0.00666832
8.83814	0.00592597
8.85498	0.00503519
8.87181	0.00411324
8.88865	0.00328341
8.90548	0.0027196
8.92232	0.0025711
8.93915	0.00282681
8.95598	0.00334112
8.97282	0.0039467
8.98965	0.00450453
9.00649	0.00489491
9.02332	0.00501191
9.04016	0.00482825
9.05699	0.00441023
9.07383	0.00381654
9.09066	0.00308283
9.1075	0.00229899
9.12433	0.00155362
9.14116	0.000882004
9.158	0.000409315
9.17483	0.000438454
9.19167	0.00116064
9.2085	0.00233375
9.22534	0.00354273
9.24217	0.00458809
9.25901	0.00546674
9.27584	0.00617022
9.29268	0.00654936
9.30951	0.00635087
9.32634	0.00551194
9.34318	0.00436438
9.36001	0.00331621
9.37685	0.00254053
9.39368	0.00207789
9.41052	0.00195678
9.42735	0.00212461
9.44419	0.00244682
9.46102	0.00286373
9.47786	0.0034343
9.49469	0.00420093
9.51153	0.00514736
9.52836	0.00623308
9.54519	0.00735679
9.56203	0.00835269
9.57886	0.0090423
9.5957	0.00925502
9.61253	0.00893888
9.62937	0.00831663
9.6462	0.00774527
9.66304	0.00739751
9.67987	0.00720214
9.69671	0.00699418
9.71354	0.00665038
9.73037	0.00617357
9.74721	0.00566815
9.76404	0.0051908
9.78088	0.00470297
9.79771	0.00420607
9.81455	0.00380962
9.83138	0.00358224
9.84822	0.003458
9.86505	0.00333323
9.88189	0.00313911
9.89872	0.00285726
9.91555	0.00256101
9.93239	0.0023878
9.94922	0.00238827
9.96606	0.00247412
9.98289	0.00250789
9.99973	0.00240724
10.0166	0.00219639
10.0334	0.00198545
10.0502	0.00190242
10.0671	0.00197196
10.0839	0.00204992
10.1007	0.00192642
10.1176	0.00154265
10.1344	0.00109566
10.1512	0.000880603
10.1681	0.00101309
10.1849	0.00131341
10.2017	0.00148816
10.2186	0.00138459
10.2354	0.00107543
10.2522	0.000764667
10.2691	0.000580026
10.2859	0.000478005
10.3027	0.00035135
10.3196	0.000111866
10.3364	-0.000328376
10.3533	-0.00100168
10.3701	-0.0017442
10.3869	-0.00225535
10.4038	-0.0022815
10.4206	-0.0017194
10.4374	-0.000759198
10.4543	0.000185622
10.4711	0.000878805
10.4879	0.00153989
10.5048	0.00258643
10.5216	0.00403357
10.5384	0.00547665
10.5553	0.00645571
10.5721	0.00670208
10.5889	0.00638013
10.6058	0.00586586
10.6226	0.00538546
10.6394	0.00502355
10.6563	0.00477098
10.6731	0.00452438
10.6899	0.00417114
10.7068	0.00371506
10.7236	0.00335308
10.7404	0.00334119
10.7573	0.00374686
10.7741	0.00444802
10.791	0.00524141
10.8078	0.00588647
10.8246	0.00618274
10.8415	0.0061208
10.8583	0.00596708
10.8751	0.00598211
10.892	0.00614797
10.9088	0.00630601
10.9256	0.00633958
10.9425	0.006181
10.9593	0.00577961
10.9761	0.00512989
10.993	0.00432261
11.0098	0.00347996
11.0266	0.00268938
11.0435	0.00202626
11.0603	0.00154487
11.0771	0.00128711
11.094	0.00131686
11.1108	0.00164209
11.1276	0.00211712
11.1445	0.00254526
11.1613	0.0028634
11.1781	0.00324141
11.195	0.00397961
11.2118	0.00515333
11.2286	0.00642399
11.2455	0.00734108
11.2623	0.00768373
11.2792	0.00752257
11.296	0.00708383
11.3128	0.00653933
11.3297	0.00594139
11.3465	0.00539284
11.3633	0.00510585
11.3802	0.00508011
11.397	0.00502812
11.4138	0.00470144
11.4307	0.00409272
11.4475	0.0033574
11.4643	0.00273796
11.4812	0.0025046
11.498	0.00270613
11.5148	0.00315271
11.5317	0.00364579
11.5485	0.00405795
11.5653	0.00431924
11.5822	0.00444696
11.599	0.0046038
11.6158	0.00497719
11.6327	0.0054814
11.6495	0.00576085
11.6663	0.00554999
11.6832	0.00488333
11.7	0.00401084
11.7169	0.0032037
11.7337	0.00258775
11.7505	0.00215518
11.7674	0.00186216
11.7842	0.00163566
11.801	0.00136869
11.8179	0.000987189
11.8347	0.000545001
11.8515	0.000234347
11.8684	0.000225076
11.8852	0.000531897
11.902	0.00107577
11.9189	0.00174492
11.9357	0.00239017
11.9525	0.00289219
11.9694	0.00322322
11.9862	0.00340579
12.003	0.00345017
12.0199	0.00340971
12.0367	0.0034465
12.0535	0.00366256
12.0704	0.00399767
12.0872	0.00435466
12.104	0.00467641
12.1209	0.00493746
12.1377	0.00514689
12.1546	0.00535025
12.1714	0.00560023
12.1882	0.00590159
12.2051	0.00614139
12.2219	0.00608397
12.2387	0.0055888
12.2556	0.00484216
12.2724	0.00410285
12.2892	0.00344407
12.3061	0.00289008
12.3229	0.00252185
12.3397	0.00240135
12.3566	0.00254941
12.3734	0.00307094
12.3902	0.00408246
12.4071	0.00542232
12.4239	0.00672329
12.4407	0.00766267
12.4576	0.00807077
12.4744	0.00801757
12.4912	0.00765812
12.5081	0.00705771
12.5249	0.00629034
12.5417	0.00548731
12.5586	0.00477596
12.5754	0.00427464
12.5922	0.00406441
12.6091	0.00413485
12.6259	0.00436596
12.6428	0.00457359
12.6596	0.0046118
12.6764	0.00445587
12.6933	0.00423103
12.7101	0.00412039
12.7269	0.00421195
12.7438	0.00447127
12.7606	0.00479901
12.7774	0.00507811
12.7943	0.00523291
12.8111	0.0052849
12.8279	0.00531927
12.8448	0.00536957
12.8616	0.00544888
12.8784	0.00560246
12.8953	0.0057604
12.9121	0.00571874
12.9289	0.00538789
12.9458	0.00488012
12.9626	0.0043276
12.9794	0.00381435
12.9963	0.00343411
13.0131	0.00326344
13.0299	0.00333269
13.0468	0.00359167
13.0636	0.00386782
13.0805	0.0039951
13.0973	0.00397238
13.1141	0.00389384
13.131	0.00376323
13.1478	0.00350523
13.1646	0.00308524
13.1815	0.00253536
13.1983	0.00193851
13.2151	0.00140628
13.232	0.00113944
13.2488	0.00137314
13.2656	0.00213569
13.2825	0.00331031
13.2993	0.00477196
13.3161	0.00627983
13.333	0.00745354
13.3498	0.00800624
13.3666	0.00806179
13.3835	0.00817736
13.4003	0.00878602
13.4171	0.00978055
13.434	0.0108223
13.4508	0.0116753
13.4676	0.0121855
13.4845	0.0121936
13.5013	0.011649
13.5181	0.0107571
13.535	0.00977058
13.5518	0.00876643
13.5687	0.00773367
13.5855	0.00671709
13.6023	0.00584905
13.6192	0.00522199
13.636	0.00474358
13.6528	0.00421101
13.6697	0.00349173
13.6865	0.00266199
13.7033	0.00203184
13.7202	0.00194822
13.737	0.00248084
13.7538	0.0032294
13.7707	0.00356423
13.7875	0.00326689
13.8043	0.00282548
13.8212	0.00291622
13.838	0.00370425
13.8548	0.00489178
13.8717	0.00625144
13.8885	0.00776067
13.9053	0.00933258
13.9222	0.0107027
13.939	0.0115263
13.9558	0.0115205
13.9727	0.0107433
13.9895	0.00967034
14.0064	0.00880905
14.0232	0.00831916
14.04	0.00796046
14.0569	0.00737547
14.0737	0.0064149
14.0905	0.0052452
14.1074	0.00417997
14.1242	0.00338925
14.141	0.00291957
14.1579	0.00281128
14.1747	0.00297415
14.1915	0.00317275
14.2084	0.0031911
14.2252	0.0029065
14.242	0.00231383
14.2589	0.00152528
14.2757	0.000662134
14.2925	-0.000214013
14.3094	-0.00105561
14.3262	-0.00177521
14.343	-0.00222616
14.3599	-0.00231063
14.3767	-0.00218991
14.3935	-0.00220041
14.4104	-0.00243637
14.4272	-0.00259354
14.4441	-0.00235957
14.4609	-0.00180828
14.4777	-0.00125109
14.4946	-0.000862114
14.5114	-0.000613553
14.5282	-0.000453273
14.5451	-0.000404545
14.5619	-0.000510397
14.5787	-0.000747482
14.5956	-0.000950282
14.6124	-0.000882951
14.6292	-0.000516692
14.6461	-9.41556e-05
14.6629	0.000122959
14.6797	5.83564e-05
14.6966	-0.000140545
14.7134	-0.000292301
14.7302	-0.000416022
14.7471	-0.000659747
14.7639	-0.0010772
14.7807	-0.00150322
14.7976	-0.00164789
14.8144	-0.00140787
14.8312	-0.000974855
14.8481	-0.00060422
14.8649	-0.000369366
14.8817	-0.000192255
14.8986	-6.53836e-05
14.9154	-5.82286e-05
14.9323	-0.000127558
14.9491	-9.42554e-05
14.9659	0.00012632
14.9828	0.000398123
14.9996	0.000505341
15.0164	0.000310365
15.0333	-0.000163695
15.0501	-0.000783487
15.0669	-0.00141366
15.0838	-0.00187524
15.1006	-0.00189871
15.1174	-0.00135265
15.1343	-0.000436863
15.1511	0.000514414
15.1679	0.00127436
15.1848	0.00178451
15.2016	0.00215501
15.2184	0.00255262
15.2353	0.00299862
15.2521	0.00334752
15.2689	0.00345334
15.2858	0.00330965
15.3026	0.0031045
15.3194	0.00307329
15.3363	0.00328837
15.3531	0.00372174
15.37	0.00433557
15.3868	0.00498167
15.4036	0.00539279
15.4205	0.0052816
15.4373	0.00458719
15.4541	0.0037591
15.471	0.00337447
15.4878	0.0034798
15.5046	0.00374834
15.5215	0.00398954
15.5383	0.00424721
15.5551	0.00462488
15.572	0.00518439
15.5888	0.00594913
15.6056	0.00684348
15.6225	0.00768426
15.6393	0.00827031
15.6561	0.0084486
15.673	0.00822577
15.6898	0.00781185
15.7066	0.00739761
15.7235	0.00699145
15.7403	0.00649722
15.7571	0.00581565
15.774	0.00490045
15.7908	0.00382203
15.8076	0.0027497
15.8245	0.0018186
15.8413	0.00108791
15.8582	0.000579321
15.875	0.000248915
15.8918	2.21697e-07
15.9087	-0.00021395
15.9255	-0.000346796
15.9423	-0.000298933
15.9592	4.42993e-05
15.976	0.000734579
15.9928	0.00165426
16.0097	0.00257726
16.0265	0.00332337
16.0433	0.00382717
16.0602	0.00413043
16.077	0.0042801
16.0938	0.00422697
16.1107	0.00388749
16.1275	0.00334213
16.1443	0.00287736
16.1612	0.00272035
16.178	0.00281503
16.1948	0.00298438
16.2117	0.0031957
16.2285	0.00354978
16.2453	0.00408127
16.2622	0.00468394
16.279	0.00521976
16.2959	0.00559396
16.3127	0.00574825
16.3295	0.00565618
16.3464	0.00532794
16.3632	0.00482738
16.38	0.0042924
16.3969	0.0038604
16.4137	0.00359374
16.4305	0.00345475
16.4474	0.00327358
16.4642	0.00284968
16.481	0.00212256
16.4979	0.0011987
16.5147	0.000204772
16.5315	-0.000758368
16.5484	-0.00146523
16.5652	-0.00154298
16.582	-0.000786833
16.5989	0.000533304
16.6157	0.00180809
16.6325	0.00249311
16.6494	0.00247019
16.6662	0.0020411
16.683	0.00153701
16.6999	0.00113872
16.7167	0.00105024
16.7336	0.00153052
16.7504	0.00262904
16.7672	0.00406779
16.7841	0.00542224
16.8009	0.00627494
16.8177	0.0063427
16.8346	0.00580839
16.8514	0.00542311
16.8682	0.00587653
16.8851	0.00712619
16.9019	0.00863474
16.9187	0.00990686
16.9356	0.0105707
16.9524	0.0104371
16.9692	0.00970204
16.9861	0.0087986
17.0029	0.00800394
17.0197	0.00734719
17.0366	0.00677239
17.0534	0.00624913
17.0702	0.00577301
17.0871	0.00531194
17.1039	0.00478869
17.1207	0.00416066
17.1376	0.0034974
17.1544	0.00296075
17.1712	0.00271454
17.1881	0.00282559
17.2049	0.00323172
17.2218	0.00380273
17.2386	0.00435893
17.2554	0.00465951
17.2723	0.00453794
17.2891	0.00407439
17.3059	0.0035865
17.3228	0.00337529
17.3396	0.00351335
17.3564	0.00390157
17.3733	0.00440099
17.3901	0.00491119
17.4069	0.00541868
17.4238	0.00598199
17.4406	0.00666032
17.4574	0.00746536
17.4743	0.00834317
17.4911	0.00916952
17.5079	0.00980946
17.5248	0.0102559
17.5416	0.0107028
17.5584	0.0113511
17.5753	0.0121834
17.5921	0.0130071
17.6089	0.0136637
17.6258	0.0141878
17.6426	0.014719
17.6595	0.0152227
17.6763	0.0154861
17.6931	0.0153818
17.71	0.0150748
17.7268	0.0149021
17.7436	0.014946
17.7605	0.0150091
17.7773	0.0149475
17.7941	0.0147837
17.811	0.0145673
17.8278	0.0142797
17.8446	0.01396
17.8615	0.0139223
17.8783	0.0145817
17.8951	0.0158558
17.912	0.0171773
17.9288	0.018006
17.9456	0.0180728
17.9625	0.0174475
17.9793	0.0164871
17.9961	0.0155275
18.013	0.0146449
18.0298	0.0137464
18.0466	0.0127605
18.0635	0.0117101
18.0803	0.0106971
18.0971	0.00986989
18.114	0.00932192
18.1308	0.00895308
18.1477	0.00851899
18.1645	0.0079091
18.1813	0.00737659
18.1982	0.00744443
18.215	0.00838014
18.2318	0.00979825
18.2487	0.0110583
18.2655	0.0118115
18.2823	0.0120444
18.2992	0.0118226
18.316	0.0111555
18.3328	0.0101419
18.3497	0.00901011
18.3665	0.00792205
18.3833	0.00688567
18.4002	0.00585987
18.417	0.00488146
18.4338	0.00406194
18.4507	0.003453
18.4675	0.00302012
18.4843	0.00274776
18.5012	0.00265227
18.518	0.00271769
18.5348	0.00293284
18.5517	0.00332693
18.5685	0.00386437
18.5854	0.00437423
18.6022	0.00465322
18.619	0.0046636
18.6359	0.0045801
18.6527	0.0045287
18.6695	0.00439343
18.6864	0.00411108
18.7032	0.00389584
18.72	0.00395596
18.7369	0.00428881
18.7537	0.00480502
18.7705	0.0053995
18.7874	0.00589599
18.8042	0.00607834
18.821	0.0058758
18.8379	0.00548204
18.8547	0.00511976
18.8715	0.00481091
18.8884	0.00448504
18.9052	0.00417742
18.922	0.00405639
18.9389	0.00419746
18.9557	0.00446544
18.9725	0.00470259
18.9894	0.00491736
19.0062	0.00528171
19.0231	0.00591044
19.0399	0.00670188
19.0567	0.00747482
19.0736	0.00811069
19.0904	0.00857134
19.1072	0.0089072
19.1241	0.00922097
19.1409	0.00956383
19.1577	0.00992797
19.1746	0.0102844
19.1914	0.0105582
19.2082	0.0106334
19.2251	0.0104084
19.2419	0.00985905
19.2587	0.00906803
19.2756	0.0081997
19.2924	0.00739466
19.3092	0.00662876
19.3261	0.0057502
19.3429	0.00472135
19.3597	0.00374854
19.3766	0.00310927
19.3934	0.00287139
19.4102	0.00283472
19.4271	0.0027381
19.4439	0.00243522
19.4607	0.00195233
19.4776	0.00143392
19.4944	0.000987174
19.5113	0.000617654
19.5281	0.000279897
19.5449	-8.53476e-05
19.5618	-0.000518725
19.5786	-0.000974042
19.5954	-0.00132799
19.6123	-0.00152639
19.6291	-0.00164979
19.6459	-0.00181597
19.6628	-0.00204949
19.6796	-0.0022064
19.6964	-0.00208825
19.7133	-0.00169497
19.7301	-0.00121325
19.7469	-0.000802453
19.7638	-0.000496795
19.7806	-0.00019644
19.7974	0.000271734
19.8143	0.0011041
19.8311	0.00252306
19.8479	0.00458843
19.8648	0.00699601
19.8816	0.00929188
19.8984	0.0110922
19.9153	0.0120868
19.9321	0.0122096
19.949	0.0117524
19.9658	0.0111293
19.9826	0.0105842
19.9995	0.0101462
20.0163	0.0097163
20.0331	0.00914528
20.05	0.00836785
20.0668	0.00749808
20.0836	0.00672039
20.1005	0.00608768
20.1173	0.00551401
20.1341	0.00493281
20.151	0.00437756
20.1678	0.00389956
20.1846	0.00348078
20.2015	0.00307117
20.2183	0.00267719
20.2351	0.00237951
20.252	0.00222566
20.2688	0.00218958
20.2856	0.00226666
20.3025	0.00255185
20.3193	0.0031945
20.3361	0.00428472
20.353	0.00581253
20.3698	0.00757633
20.3866	0.00911992
20.4035	0.00993345
20.4203	0.00984323
20.4372	0.00917557
20.454	0.00847061
20.4708	0.00804954
20.4877	0.00784225
20.5045	0.00758465
20.5213	0.00709854
20.5382	0.00643307
20.555	0.00580473
20.5718	0.00544867
20.5887	0.00545862
20.6055	0.00563314
20.6223	0.00560741
20.6392	0.00518623
20.656	0.00456487
20.6728	0.00424633
20.6897	0.0046476
20.7065	0.00569266
20.7233	0.00684762
20.7402	0.00754699
20.757	0.00760128
20.7738	0.00726769
20.7907	0.00690653
20.8075	0.0066385
20.8243	0.00638298
20.8412	0.00605779
20.858	0.00563772
20.8749	0.0051531
20.8917	0.00474816
20.9085	0.00464756
20.9254	0.00490774
20.9422	0.00534155
20.959	0.00571403
20.9759	0.00587566
20.9927	0.00578946
21.0095	0.00549404
21.0264	0.00506845
21.0432	0.00464511
21.06	0.00439321
21.0769	0.00442453
21.0937	0.0046807
21.1105	0.00498035
21.1274	0.00517003
21.1442	0.00524782
21.161	0.0053907
21.1779	0.005718
21.1947	0.006103
21.2115	0.00630906
21.2284	0.00615102
21.2452	0.00562769
21.262	0.00498165
21.2789	0.00442817
21.2957	0.00397195
21.3125	0.00357139
21.3294	0.00326501
21.3462	0.00310871
21.3631	0.0031484
21.3799	0.00357981
21.3967	0.00465523
21.4136	0.00625688
21.4304	0.0079716
21.4472	0.00947572
21.4641	0.0105941
21.4809	0.0112216
21.4977	0.011244
21.5146	0.0106218
21.5314	0.00959374
21.5482	0.00849813
21.5651	0.00752723
21.5819	0.00682155
21.5987	0.00657682
21.6156	0.00687563
21.6324	0.00746727
21.6492	0.0079712
21.6661	0.00819715
21.6829	0.00816312
21.6997	0.00795697
21.7166	0.00760896
21.7334	0.0070225
21.7502	0.00610768
21.7671	0.00502811
21.7839	0.00405494
21.8008	0.00327044
21.8176	0.00260882
21.8344	0.00200393
21.8513	0.00141689
21.8681	0.000832195
21.8849	0.000277976
21.9018	-0.000197379
21.9186	-0.000613375
21.9354	-0.00102132
21.9523	-0.00137482
21.9691	-0.00156877
21.9859	-0.00162557
22.0028	-0.00167368
22.0196	-0.00176732
22.0364	-0.00182584
22.0533	-0.00168623
22.0701	-0.00119934
22.0869	-0.000357142
22.1038	0.000661131
22.1206	0.00158455
22.1374	0.00214874
22.1543	0.00218509
22.1711	0.00176521
22.1879	0.00116206
22.2048	0.000606102
22.2216	0.00016446
22.2385	-0.000211068
22.2553	-0.000589071
22.2721	-0.000967934
22.289	-0.00122672
22.3058	-0.00122386
22.3226	-0.00096921
22.3395	-0.000594018
22.3563	-0.000186309
22.3731	0.000268279
22.39	0.000794807
22.4068	0.00129592
22.4236	0.0015651
22.4405	0.00143721
22.4573	0.000928844
22.4741	0.000223222
22.491	-0.00047639
22.5078	-0.00104563
22.5246	-0.00136579
22.5415	-0.00113511
22.5583	6.06066e-05
22.5751	0.00229715
22.592	0.00514416
22.6088	0.00801141
22.6256	0.0104248
22.6425	0.012024
22.6593	0.012561
22.6761	0.0120107
22.693	0.0106607
22.7098	0.00899379
22.7267	0.00741353
22.7435	0.00616765
22.7603	0.00542294
22.7772	0.00521293
22.794	0.00538552
22.8108	0.00571334
22.8277	0.00602429
22.8445	0.00621023
22.8613	0.00618204
22.8782	0.00587957
22.895	0.00539326
22.9118	0.00508768
22.9287	0.0053661
22.9455	0.00616435
22.9623	0.00699447
22.9792	0.0074102
22.996	0.00726851
23.0128	0.0066968
23.0297	0.00586464
23.0465	0.00489038
23.0633	0.003918
23.0802	0.00309362
23.097	0.00251623
23.1138	0.00229874
23.1307	0.00260324
23.1475	0.00353929
23.1644	0.00500991
23.1812	0.00671689
23.198	0.00828074
23.2149	0.00936377
23.2317	0.00983157
23.2485	0.00978439
23.2654	0.00940018
23.2822	0.00887198
23.299	0.00840438
23.3159	0.00807471
23.3327	0.00780097
23.3495	0.00746804
23.3664	0.00697793
23.3832	0.00625715
23.4	0.00533192
23.4169	0.00437906
23.4337	0.00358505
23.4505	0.00303897
23.4674	0.00284087
23.4842	0.00312005
23.501	0.00383179
23.5179	0.00467766
23.5347	0.00529946
23.5515	0.00554445
23.5684	0.00550306
23.5852	0.00529383
23.602	0.00494808
23.6189	0.00449072
23.6357	0.00402956
23.6526	0.00373343
23.6694	0.00373651
23.6862	0.00402455
23.7031	0.00442813
23.7199	0.00475061
23.7367	0.00490972
23.7536	0.00504445
23.7704	0.005417
23.7872	0.00613119
23.8041	0.00707531
23.8209	0.0080547
23.8377	0.00887614
23.8546	0.00935746
23.8714	0.0092719
23.8882	0.00852763
23.9051	0.00753243
23.9219	0.00686846
23.9387	0.00662762
23.9556	0.00649553
23.9724	0.00612895
23.9892	0.00536039
24.0061	0.00439148
24.0229	0.00359435
24.0397	0.00310909
24.0566	0.00285867
24.0734	0.00276951
24.0903	0.00283271
24.1071	0.00303071
24.1239	0.00326301
24.1408	0.00341482
24.1576	0.00347972
24.1744	0.00355141
24.1913	0.00365377
24.2081	0.00367218
24.2249	0.00351374
24.2418	0.00327022
24.2586	0.00317012
24.2754	0.00333505
24.2923	0.00369404
24.3091	0.00412562
24.3259	0.00456215
24.3428	0.00500326
24.3596	0.00545359
24.3764	0.00581097
24.3933	0.00590032
24.4101	0.00569352
24.4269	0.00536924
24.4438	0.00508108
24.4606	0.00481166
24.4774	0.00449448
24.4943	0.0041449
24.5111	0.00385736
24.528	0.00373808
24.5448	0.00383164
24.5616	0.00406794
24.5785	0.00431703
24.5953	0.0044833
24.6121	0.00452722
24.629	0.00447738
24.6458	0.00439734
24.6626	0.00429116
24.6795	0.00410606
24.6963	0.00382966
24.7131	0.00351038
24.73	0.00317089
24.7468	0.00279589
24.7636	0.0024372
24.7805	0.00224109
24.7973	0.00229116
24.8141	0.00250711
24.831	0.00277602
24.8478	0.00308421
24.8646	0.00346722
24.8815	0.00389285
24.8983	0.00426802
24.9151	0.00452194
24.932	0.00462983
24.9488	0.00459236
24.9656	0.00449794
24.9825	0.00454277
24.9993	0.00479541
25.0162	0.00513051
25.033	0.00541702
25.0498	0.00561832
25.0667	0.00578897
25.0835	0.00597421
25.1003	0.00612249
25.1172	0.0061338
25.134	0.00591145
25.1508	0.0053797
25.1677	0.00456239
25.1845	0.00364881
25.2013	0.00290243
25.2182	0.00248969
25.235	0.00241277
25.2518	0.00253848
25.2687	0.00269963
25.2855	0.00277372
25.3023	0.00268123
25.3192	0.00241817
25.336	0.00206164
25.3528	0.00170802
25.3697	0.00149901
25.3865	0.00167516
25.4033	0.00243137
25.4202	0.00367566
25.437	0.00498418
25.4539	0.00586279
25.4707	0.00614089
25.4875	0.00604517
25.5044	0.00586328
25.5212	0.00568392
25.538	0.00545456
25.5549	0.00514789
25.5717	0.00479397
25.5885	0.00439155
25.6054	0.00390856
25.6222	0.00335771
25.639	0.00280445
25.6559	0.00231946
25.6727	0.00197186
25.6895	0.00182951
25.7064	0.00187726
25.7232	0.00196198
25.74	0.00188616
25.7569	0.00159028
25.7737	0.00119101
25.7905	0.000812418
25.8074	0.0004685
25.8242	0.000118483
25.841	-0.00023165
25.8579	-0.000509619
25.8747	-0.000667645
25.8915	-0.000739798
25.9084	-0.000747515
25.9252	-0.000581112
25.9421	-6.05864e-05
25.9589	0.0008359
25.9757	0.0018968
25.9926	0.00288225
26.0094	0.00368775
26.0262	0.0043384
26.0431	0.00491291
26.0599	0.00544524
26.0767	0.00589906
26.0936	0.00619664
26.1104	0.00621541
26.1272	0.00583766
26.1441	0.00509903
26.1609	0.00423266
26.1777	0.00348304
26.1946	0.00288931
26.2114	0.00233836
26.2282	0.00178217
26.2451	0.00128847
26.2619	0.000928404
26.2787	0.000714058
26.2956	0.000625285
26.3124	0.000647089
26.3292	0.000808766
26.3461	0.00119259
26.3629	0.00186141
26.3798	0.00273438
26.3966	0.00354119
26.4134	0.00399296
26.4303	0.00399552
26.4471	0.00369173
26.4639	0.00329604
26.4808	0.00294398
26.4976	0.00275024
26.5144	0.00286961
26.5313	0.00339574
26.5481	0.00425379
26.5649	0.00520711
26.5818	0.00594879
26.5986	0.00624346
26.6154	0.00608256
26.6323	0.00566775
26.6491	0.00521938
26.6659	0.00481644
26.6828	0.00447683
26.6996	0.00440579
26.7164	0.0048863
26.7333	0.00585093
26.7501	0.00697785
26.7669	0.00808415
26.7838	0.00915006
26.8006	0.0101412
26.8175	0.0108967
26.8343	0.0112062
26.8511	0.0111236
26.868	0.0110658
26.8848	0.0112597
26.9016	0.0115109
26.9185	0.011527
26.9353	0.0111006
26.9521	0.0102329
26.969	0.00915905
26.9858	0.00815228
27.0026	0.0073833
27.0195	0.00694259
27.0363	0.00683475
27.0531	0.00695565
27.07	0.00717589
27.0868	0.00742649
27.1036	0.00765555
27.1205	0.00771336
27.1373	0.00737158
27.1541	0.00657808
27.171	0.00562728
27.1878	0.00491543
27.2046	0.00453863
27.2215	0.0042982
27.2383	0.00400429
27.2551	0.00363051
27.272	0.00327145
27.2888	0.00301236
27.3057	0.00290528
27.3225	0.00302482
27.3393	0.00341542
27.3562	0.00403394
27.373	0.00479384
27.3898	0.00560619
27.4067	0.00636017
27.4235	0.00688828
27.4403	0.00695293
27.4572	0.00638685
27.474	0.00533339
27.4908	0.00415767
27.5077	0.00320043
27.5245	0.00266224
27.5413	0.00249468
27.5582	0.00248725
27.575	0.00245677
27.5918	0.00228979
27.6087	0.00193413
27.6255	0.00140637
27.6423	0.000750489
27.6592	4.3301e-05
27.676	-0.000503501
27.6928	-0.000645064
27.7097	-0.000380865
27.7265	0.000129131
27.7434	0.000825856
27.7602	0.00172536
27.777	0.00277593
27.7939	0.00385537
27.8107	0.00479994
27.8275	0.0053868
27.8444	0.00543028
27.8612	0.00507739
27.878	0.00478326
27.8949	0.00477402
27.9117	0.00491482
27.9285	0.00503673
27.9454	0.00503619
27.9622	0.00480267
27.979	0.00425221
27.9959	0.00350755
28.0127	0.00292449
28.0295	0.00272769
28.0464	0.00270692
28.0632	0.00250698
28.08	0.00209227
28.0969	0.00172856
28.1137	0.0015675
28.1305	0.001492
28.1474	0.00132274
28.1642	0.000960333
28.181	0.000438541
28.1979	-8.81142e-05
28.2147	-0.000448808
28.2316	-0.000583554
28.2484	-0.000611773
28.2652	-0.000713297
28.2821	-0.000925867
28.2989	-0.00107984
28.3157	-0.000979038
28.3326	-0.000635528
28.3494	-0.000207591
28.3662	0.000220618
28.3831	0.000664994
28.3999	0.00111344
28.4167	0.00146289
28.4336	0.00153046
28.4504	0.00119484
28.4672	0.000629659
28.4841	0.000203669
28.5009	0.00013066
28.5177	0.000415548
28.5346	0.00112898
28.5514	0.00236022
28.5682	0.00380833
28.5851	0.00490997
28.6019	0.00530331
28.6187	0.00503197
28.6356	0.00444324
28.6524	0.00384001
28.6693	0.00332786
28.6861	0.00301268
28.7029	0.00310784
28.7198	0.00371202
28.7366	0.00461765
28.7534	0.00546107
28.7703	0.00593727
28.7871	0.00588241
28.8039	0.00539675
28.8208	0.00483557
28.8376	0.00448159
28.8544	0.0043429
28.8713	0.00433732
28.8881	0.00443798
28.9049	0.00459403
28.9218	0.00469664
28.9386	0.004623
28.9554	0.00424926
28.9723	0.00355976
28.9891	0.00277036
29.0059	0.00216054
29.0228	0.00183669
29.0396	0.00173407
29.0564	0.00172024
29.0733	0.00165991
29.0901	0.00143301
29.107	0.000957918
29.1238	0.000283261
29.1406	-0.000380998
29.1575	-0.000791612
29.1743	-0.000857905
29.1911	-0.000697733
29.208	-0.000491249
29.2248	-0.000344201
29.2416	-0.000231891
29.2585	9.74313e-05
29.2753	0.00103018
29.2921	0.00260905
29.309	0.00436028
29.3258	0.00569058
29.3426	0.00620728
29.3595	0.00583802
29.3763	0.00485123
29.3931	0.00367743
29.41	0.00266371
29.4268	0.00195652
29.4436	0.00151026
29.4605	0.00118434
29.4773	0.000853682
29.4941	0.00045228
29.511	5.54084e-05
29.5278	1.55449e-05
29.5446	0.000768798
29.5615	0.00225798
29.5783	0.00388704
29.5952	0.00506819
29.612	0.00550073
29.6288	0.00519421
29.6457	0.00444944
29.6625	0.00364106
29.6793	0.00296418
29.6962	0.00241727
29.713	0.00196783
29.7298	0.00168673
29.7467	0.00163828
29.7635	0.00166043
29.7803	0.00147275
29.7972	0.00097385
29.814	0.000294556
29.8308	-0.000386132
29.8477	-0.000897679
29.8645	-0.00109099
29.8813	-0.00101494
29.8982	-0.000858668
29.915	-0.000698679
29.9318	-0.000392031
29.9487	0.000299652
29.9655	0.0013998
29.9823	0.00265561
29.9992	0.00375853
30.016	0.00442555
30.0329	0.00449558
30.0497	0.00416417
30.0665	0.0038212
30.0834	0.00368302
30.1002	0.00381465
30.117	0.00422072
30.1339	0.00474315
30.1507	0.00514931
30.1675	0.00541412
30.1844	0.00578127
30.2012	0.00647869
30.218	0.00741877
30.2349	0.00826188
30.2517	0.00865943
30.2685	0.00845253
30.2854	0.0078056
30.3022	0.00711131
30.319	0.00662331
30.3359	0.00628499
30.3527	0.00589016
30.3695	0.00523358
30.3864	0.00426948
30.4032	0.00319326
30.42	0.00222864
30.4369	0.00148934
30.4537	0.00101728
30.4705	0.000729928
30.4874	0.00045379
30.5042	7.20786e-05
30.5211	-0.000419765
30.5379	-0.000940401
30.5547	-0.00136009
30.5716	-0.00151921
30.5884	-0.00132055
30.6052	-0.000870934
30.6221	-0.000405603
30.6389	-7.21804e-05
30.6557	0.000150767
30.6726	0.000436526
30.6894	0.00101244
30.7062	0.00195388
30.7231	0.00315422
30.7399	0.00446521
30.7567	0.00572274
30.7736	0.00672524
30.7904	0.00727918
30.8072	0.00728683
30.8241	0.00676606
30.8409	0.00581973
30.8577	0.00464959
30.8746	0.00347401
30.8914	0.00247142
30.9082	0.00181447
30.9251	0.00155449
30.9419	0.00153661
30.9588	0.00153734
30.9756	0.00139486
30.9924	0.00103426
31.0093	0.000494184
31.0261	-5.1325e-05
31.0429	-0.000391885
31.0598	-0.000492251
31.0766	-0.000546802
31.0934	-0.000765722
31.1103	-0.00114713
31.1271	-0.00141692
31.1439	-0.00126504
31.1608	-0.000673292
31.1776	0.000128417
31.1944	0.000853362
31.2113	0.0012255
31.2281	0.00110617
31.2449	0.000617436
31.2618	5.79548e-05
31.2786	-0.000363811
31.2954	-0.000622978
31.3123	-0.000744745
31.3291	-0.000713089
31.3459	-0.000465008
31.3628	6.93689e-05
31.3796	0.000870241
31.3964	0.00178059
31.4133	0.00259285
31.4301	0.00313366
31.447	0.00332482
31.4638	0.0032514
31.4806	0.00308051
31.4975	0.00296829
31.5143	0.00315059
31.5311	0.0038952
31.548	0.00518686
31.5648	0.0066666
31.5816	0.00789946
31.5985	0.00859449
31.6153	0.00872911
31.6321	0.00853601
31.649	0.00822105
31.6658	0.00777593
31.6826	0.00711503
31.6995	0.00625403
31.7163	0.00530329
31.7331	0.00434791
31.75	0.00341419
31.7668	0.00253577
31.7836	0.00180775
31.8005	0.00130025
31.8173	0.000910431
31.8341	0.000458107
31.851	-8.35199e-05
31.8678	-0.000522833
31.8847	-0.00063904
31.9015	-0.000426991
31.9183	-7.97816e-05
31.9352	0.000212848
31.952	0.000417834
31.9688	0.00066394
31.9857	0.00110227
32.0025	0.00175942
32.0193	0.00251846
32.0362	0.00322087
32.053	0.00372223
32.0698	0.00390685
32.0867	0.00378142
32.1035	0.00346452
32.1203	0.00303478
32.1372	0.00254333
32.154	0.00213107
32.1708	0.0019787
32.1877	0.00216686
32.2045	0.00263801
32.2213	0.00325582
32.2382	0.00389242
32.255	0.00446131
32.2718	0.00488438
32.2887	0.00507884
32.3055	0.00504052
32.3224	0.00493564
32.3392	0.00494334
32.356	0.00503304
32.3729	0.00503
32.3897	0.00484247
32.4065	0.00455265
32.4234	0.00434289
32.4402	0.00441955
32.457	0.0049172
32.4739	0.00575584
32.4907	0.00669739
32.5075	0.00753518
32.5244	0.00816306
32.5412	0.00859493
32.558	0.00895034
32.5749	0.00936342
32.5917	0.00986442
32.6085	0.0103146
32.6254	0.010532
32.6422	0.0105378
32.659	0.0106404
32.6759	0.0111247
32.6927	0.0118833
32.7095	0.0125471
32.7264	0.0128753
32.7432	0.0129357
32.76	0.0130007
32.7769	0.0132144
32.7937	0.0133924
32.8106	0.0132922
32.8274	0.0129397
32.8442	0.0126079
32.8611	0.0125523
32.8779	0.0128428
32.8947	0.0133797
32.9116	0.0139876
32.9284	0.0144666
32.9452	0.0145536
32.9621	0.0140951
32.9789	0.0133147
32.9957	0.0125129
33.0126	0.0117221
33.0294	0.0108781
33.0462	0.0100416
33.0631	0.00934402
33.0799	0.00883216
33.0967	0.00842403
33.1136	0.00800574
33.1304	0.00761029
33.1472	0.00738886
33.1641	0.00734713
33.1809	0.00732629
33.1977	0.00721295
33.2146	0.00701638
33.2314	0.00683196
33.2483	0.00676076
33.2651	0.00684379
33.2819	0.00716685
33.2988	0.00784675
33.3156	0.00869193
33.3324	0.00921039
33.3493	0.00916778
33.3661	0.00880727
33.3829	0.00843715
33.3998	0.00810901
33.4166	0.00773808
33.4334	0.00734023
33.4503	0.00704729
33.4671	0.00691996
33.4839	0.00689119
33.5008	0.00689543
33.5176	0.0069906
33.5344	0.00741113
33.5513	0.00841537
33.5681	0.00999474
33.5849	0.0118731
33.6018	0.013749
33.6186	0.0153898
33.6354	0.0165364
[truncated: 2,753 more rows]
[truncated: 4 more columns]

## Sheet: V25-S
time (min)	V25-S[Sequence3-170531]	time (min)	V25-S[Sequence3-170531]
0	0.00110065	40.7565	39201
0.0168346	0.00103213	40.7733	39484.9
0.0336691	0.000869881	40.7901	38993.5
0.0505037	0.000682137	40.807	38404.2
0.0673382	0.000569558	40.8238	37780.4
0.0841728	0.00070498	40.8406	37184.6
0.101007	0.00120329	40.8575	36631.6
0.117842	0.00196976	40.8743	36096.4
0.134676	0.00280646	40.8911	35562.1
0.151511	0.00358656	40.908	35038.2
0.168346	0.00425992	40.9248	34537
0.18518	0.00479525	40.9416	34060.1
0.202015	0.00513997	40.9585	33595.4
0.218849	0.00517855	40.9753	33127
0.235684	0.00482894	40.9921	32640.7
0.252518	0.004258	41.009	32135.9
0.269353	0.00376176	41.0258	31641
0.286187	0.00343982	41.0427	31181.4
0.303022	0.00320964	41.0595	30760.1
0.319857	0.00302133	41.0763	30362.8
0.336691	0.00298691	41.0932	29964.1
0.353526	0.00329189	41.11	29553.4
0.37036	0.00390827	41.1268	29151.8
0.387195	0.00461204	41.1437	28774.5
0.404029	0.00523272	41.1605	28412.3
0.420864	0.00570527	41.1773	28061.7
0.437698	0.00601798	41.1942	27723.9
0.454533	0.00617625	41.211	27387.5
0.471368	0.00615612	41.2278	27041.9
0.488202	0.00590923	41.2447	26691.2
0.505037	0.00543682	41.2615	26343.6
0.521871	0.00478653	41.2783	26001.4
0.538706	0.00402991	41.2952	25670
0.55554	0.00330084	41.312	25353.9
0.572375	0.00273722	41.3288	25053.3
0.58921	0.00236808	41.3457	24765.8
0.606044	0.0021267	41.3625	24489.3
0.622879	0.00191385	41.3793	24226.3
0.639713	0.00162196	41.3962	23981.2
0.656548	0.00120934	41.413	23751.3
0.673382	0.000774148	41.4298	23529.9
0.690217	0.000437242	41.4467	23314.6
0.707051	0.000230192	41.4635	23106.2
0.723886	0.000116789	41.4804	22906.4
0.740721	1.08945e-05	41.4972	22718.2
0.757555	-0.000166557	41.514	22541.9
0.77439	-0.000393213	41.5309	22376
0.791224	-0.000536144	41.5477	22222.5
0.808059	-0.000491372	41.5645	22081
0.824893	-0.000299518	41.5814	21945.7
0.841728	-8.9628e-05	41.5982	21808.3
0.858562	2.08328e-05	41.615	21662.9
0.875397	-1.62177e-05	41.6319	21532.7
0.892232	-0.000150896	41.6487	21407.8
0.909066	-0.000295677	41.6655	21286.5
0.925901	-0.000404828	41.6824	21178.7
0.942735	-0.000475587	41.6992	21075
0.95957	-0.000517662	41.716	20982.6
0.976404	-0.00053819	41.7329	20906.2
0.993239	-0.000553693	41.7497	20834.4
1.01007	-0.000605336	41.7665	20748.4
1.02691	-0.000729914	41.7834	20635.7
1.04374	-0.000895956	41.8002	20504.2
1.06058	-0.00100158	41.817	20370.8
1.07741	-0.000995897	41.8339	20241.3
1.09425	-0.000940524	41.8507	20113.2
1.11108	-0.000916102	41.8675	19987
1.12792	-0.000939438	41.8844	19864.1
1.14475	-0.000980386	41.9012	19746.2
1.16158	-0.00103168	41.918	19639.4
1.17842	-0.00111889	41.9349	19548.9
1.19525	-0.00123078	41.9517	19481.6
1.21209	-0.00129887	41.9686	19442.5
1.22892	-0.00126638	41.9854	19417
1.24576	-0.00112403	42.0022	19379
1.26259	-0.000875412	42.0191	19317.6
1.27943	-0.000527603	42.0359	19238.3
1.29626	-0.000133025	42.0527	19149.2
1.3131	0.000177972	42.0696	19051.3
1.32993	0.000227789	42.0864	18944.7
1.34676	-7.03236e-05	42.1032	18833.6
1.3636	-0.00055513	42.1201	18725.3
1.38043	-0.000946825	42.1369	18634.3
1.39727	-0.00112668	42.1537	18564.6
1.4141	-0.00116653	42.1706	18492.4
1.43094	-0.00116806	42.1874	18399.8
1.44777	-0.00115666	42.2042	18304.7
1.46461	-0.00110168	42.2211	18223.1
1.48144	-0.00100947	42.2379	18154.7
1.49828	-0.000945893	42.2547	18103
1.51511	-0.000977813	42.2716	18060.1
1.53194	-0.00111278	42.2884	18002.9
1.54878	-0.00127546	42.3052	17933
1.56561	-0.00137056	42.3221	17883.2
1.58245	-0.00133641	42.3389	17881.9
1.59928	-0.00111738	42.3557	17926.9
1.61612	-0.000684117	42.3726	17992.2
1.63295	-0.000114404	42.3894	18037.4
1.64979	0.000427749	42.4063	18018.9
1.66662	0.00080118	42.4231	17931.4
1.68346	0.000933988	42.4399	17807.1
1.70029	0.00082499	42.4568	17678.8
1.71712	0.000555272	42.4736	17567
1.73396	0.000260874	42.4904	17470.2
1.75079	5.31719e-05	42.5073	17367.3
1.76763	-2.16072e-05	42.5241	17245.1
1.78446	3.83681e-05	42.5409	17126.8
1.8013	0.000239761	42.5578	17059.8
1.81813	0.000624709
1.83497	0.00119382
1.8518	0.00181524
1.86864	0.00230437
1.88547	0.00255944
1.90231	0.00261363
1.91914	0.0025971
1.93597	0.00261236
1.95281	0.00266293
1.96964	0.00269201
1.98648	0.0026324
2.00331	0.00245764
2.02015	0.00224017
2.03698	0.002096
2.05382	0.00206015
2.07065	0.00207549
2.08749	0.0020547
2.10432	0.00192247
2.12115	0.00165023
2.13799	0.0013227
2.15482	0.0011105
2.17166	0.0010728
2.18849	0.00111845
2.20533	0.00116535
2.22216	0.0012161
2.239	0.00130308
2.25583	0.00139466
2.27267	0.00140605
2.2895	0.00126915
2.30633	0.000960131
2.32317	0.00052917
2.34	9.13939e-05
2.35684	-0.000283118
2.37367	-0.000606229
2.39051	-0.00088453
2.40734	-0.00105695
2.42418	-0.00105098
2.44101	-0.00090446
2.45785	-0.000731327
2.47468	-0.000592966
2.49151	-0.000484857
2.50835	-0.000386227
2.52518	-0.000259434
2.54202	-3.80518e-05
2.55885	0.000308373
2.57569	0.000710363
2.59252	0.00104264
2.60936	0.00121959
2.62619	0.00123618
2.64303	0.00115163
2.65986	0.00105096
2.67669	0.0010275
2.69353	0.00113577
2.71036	0.00130647
2.7272	0.00139376
2.74403	0.00132155
2.76087	0.00117368
2.7777	0.0011276
2.79454	0.001272
2.81137	0.00152466
2.82821	0.00173075
2.84504	0.00178821
2.86187	0.00170975
2.87871	0.00160263
2.89554	0.00156155
2.91238	0.0015843
2.92921	0.00163642
2.94605	0.00172174
2.96288	0.00182451
2.97972	0.00187892
2.99655	0.00181287
3.01339	0.00161217
3.03022	0.00136779
3.04705	0.00119814
3.06389	0.0011349
3.08072	0.00114176
3.09756	0.00119135
3.11439	0.0013004
3.13123	0.00152541
3.14806	0.00192786
3.1649	0.00251682
3.18173	0.00320982
3.19857	0.00388264
3.2154	0.00443103
3.23224	0.00479348
3.24907	0.00496628
3.2659	0.0049354
3.28274	0.00465908
3.29957	0.00417742
3.31641	0.00358528
3.33324	0.00294241
3.35008	0.00231444
3.36691	0.00179939
3.38375	0.00146523
3.40058	0.00131636
3.41742	0.00129722
3.43425	0.0013133
3.45108	0.00126834
3.46792	0.00109694
3.48475	0.000797579
3.50159	0.000430155
3.51842	4.76017e-05
3.53526	-0.000334611
3.55209	-0.000655864
3.56893	-0.000734216
3.58576	-0.000414754
3.6026	0.000195118
3.61943	0.000847501
3.63626	0.0014049
3.6531	0.00184966
3.66993	0.00218233
3.68677	0.00236002
3.7036	0.00233164
3.72044	0.00212446
3.73727	0.00185696
3.75411	0.00169684
3.77094	0.00176321
3.78778	0.00198897
3.80461	0.00219732
3.82144	0.00229739
3.83828	0.00233532
3.85511	0.00239642
3.87195	0.00249057
3.88878	0.00255313
3.90562	0.00251269
3.92245	0.00235253
3.93929	0.00212344
3.95612	0.00186685
3.97296	0.00155446
3.98979	0.00115644
4.00662	0.00074355
4.02346	0.000417987
4.04029	0.000196067
4.05713	3.60243e-05
4.07396	-9.20605e-05
4.0908	-0.000210865
4.10763	-0.00037045
4.12447	-0.000629029
4.1413	-0.000991312
4.15814	-0.00136297
4.17497	-0.00160592
4.1918	-0.00167151
4.20864	-0.00162971
4.22547	-0.00157462
4.24231	-0.00154452
4.25914	-0.00150645
4.27598	-0.00138547
4.29281	-0.00112509
4.30965	-0.000741477
4.32648	-0.000314918
4.34332	0.000104444
4.36015	0.000530316
4.37698	0.000944242
4.39382	0.00126956
4.41065	0.00147412
4.42749	0.00160376
4.44432	0.00169498
4.46116	0.0017313
4.47799	0.00168063
4.49483	0.00153244
4.51166	0.00130213
4.5285	0.00101975
4.54533	0.000732275
4.56217	0.000494825
4.579	0.000342109
4.59583	0.000290068
4.61267	0.000346065
4.6295	0.000470447
4.64634	0.000543981
4.66317	0.000422529
4.68001	6.90728e-05
4.69684	-0.000392235
4.71368	-0.000791085
4.73051	-0.00105443
4.74735	-0.00122289
4.76418	-0.00138191
4.78101	-0.00158448
4.79785	-0.00177511
4.81468	-0.0018187
4.83152	-0.00165733
4.84835	-0.00133249
4.86519	-0.000903008
4.88202	-0.000468272
4.89886	-0.000189897
4.91569	-0.000193394
4.93253	-0.000433741
4.94936	-0.000755155
4.96619	-0.00105177
4.98303	-0.00129943
4.99986	-0.00147153
5.0167	-0.001443
5.03353	-0.00104696
5.05037	-0.000263314
5.0672	0.000761119
5.08404	0.0018476
5.10087	0.00283282
5.11771	0.0035237
5.13454	0.00375111
5.15137	0.00356858
5.16821	0.00322667
5.18504	0.00291465
5.20188	0.00266543
5.21871	0.0024287
5.23555	0.00212801
5.25238	0.00172291
5.26922	0.00127432
5.28605	0.000885363
5.30289	0.000628516
5.31972	0.000535533
5.33655	0.000562532
5.35339	0.000604368
5.37022	0.000576258
5.38706	0.000501059
5.40389	0.00053951
5.42073	0.000872242
5.43756	0.00149934
5.4544	0.00219863
5.47123	0.00269763
5.48807	0.00285697
5.5049	0.0027376
5.52173	0.00248348
5.53857	0.0021729
5.5554	0.00181296
5.57224	0.00138026
5.58907	0.000862616
5.60591	0.00036013
5.62274	0.000116058
5.63958	0.000296315
5.65641	0.00076411
5.67325	0.00124034
5.69008	0.00155741
5.70692	0.00172
5.72375	0.00188476
5.74058	0.00220449
5.75742	0.00264932
5.77425	0.00303933
5.79109	0.00316302
5.80792	0.00289409
5.82476	0.00231782
5.84159	0.00164961
5.85843	0.00105571
5.87526	0.000590804
5.8921	0.000249772
5.90893	6.47974e-05
5.92576	7.54182e-05
5.9426	0.000206205
5.95943	0.000316637
5.97627	0.000330132
5.9931	0.000234316
6.00994	1.14471e-05
6.02677	-0.000345978
6.04361	-0.000738746
6.06044	-0.00102293
6.07728	-0.00117789
6.09411	-0.0012681
6.11094	-0.00129985
6.12778	-0.00123759
6.14461	-0.00111387
6.16145	-0.00101661
6.17828	-0.00100618
6.19512	-0.00108368
6.21195	-0.00113121
6.22879	-0.000877276
6.24562	-0.000108059
6.26246	0.00107108
6.27929	0.00236168
6.29612	0.00354541
6.31296	0.0045393
6.32979	0.00532057
6.34663	0.00583374
6.36346	0.00595678
6.3803	0.00563839
6.39713	0.00504067
6.41397	0.00439271
6.4308	0.00381953
6.44764	0.00334716
6.46447	0.00290446
6.4813	0.00235612
6.49814	0.00163139
6.51497	0.000838571
6.53181	0.000161824
6.54864	-0.000326317
6.56548	-0.000633441
6.58231	-0.000709758
6.59915	-0.000486892
6.61598	-5.30842e-05
6.63282	0.000355485
6.64965	0.000536299
6.66648	0.000476672
6.68332	0.000346333
6.70015	0.00029931
6.71699	0.000357286
6.73382	0.000459629
6.75066	0.000526713
6.76749	0.000487564
6.78433	0.000325469
6.80116	0.00012927
6.818	7.26187e-05
6.83483	0.000271586
6.85166	0.000628931
6.8685	0.000912467
6.88533	0.000936805
6.90217	0.000674189
6.919	0.00030299
6.93584	5.31235e-05
6.95267	-5.5856e-06
6.96951	6.59452e-05
6.98634	0.000214914
7.00318	0.000435093
7.02001	0.00074093
7.03685	0.00115744
7.05368	0.00167778
7.07051	0.00219641
7.08735	0.00256481
7.10418	0.00270372
7.12102	0.00261813
7.13785	0.00235986
7.15469	0.00205418
7.17152	0.00187714
7.18836	0.00189309
7.20519	0.00201314
7.22203	0.00210721
7.23886	0.00206
7.25569	0.00182041
7.27253	0.00149259
7.28936	0.00125333
7.3062	0.00118277
7.32303	0.00126473
7.33987	0.0014467
7.3567	0.00163413
7.37354	0.00171042
7.39037	0.00164369
7.40721	0.00155702
7.42404	0.00157287
7.44087	0.00166732
7.45771	0.00173925
7.47454	0.00170168
7.49138	0.00153729
7.50821	0.00130365
7.52505	0.0010379
7.54188	0.000704693
7.55872	0.000287283
7.57555	-0.000128055
7.59239	-0.00044744
7.60922	-0.000647382
7.62605	-0.00069969
7.64289	-0.00053805
7.65972	-0.000162098
7.67656	0.000269337
7.69339	0.000529968
7.71023	0.000511148
7.72706	0.000273535
7.7439	-6.45498e-05
7.76073	-0.000440194
7.77757	-0.000837385
7.7944	-0.00119874
7.81123	-0.00138733
7.82807	-0.00130462
7.8449	-0.00101187
7.86174	-0.000652529
7.87857	-0.000329289
7.89541	-9.40147e-05
7.91224	3.00503e-05
7.92908	6.16522e-05
7.94591	5.98868e-05
7.96275	5.94616e-05
7.97958	4.27533e-05
7.99641	-1.72508e-05
8.01325	-0.000123412
8.03008	-0.00025431
8.04692	-0.00038505
8.06375	-0.000503127
8.08059	-0.000594768
8.09742	-0.000621039
8.11426	-0.000539451
8.13109	-0.000368836
8.14793	-0.00018305
8.16476	-3.33827e-05
8.1816	0.000132861
8.19843	0.000442674
8.21526	0.000900928
8.2321	0.00136596
8.24893	0.00168679
8.26577	0.00173248
8.2826	0.00146526
8.29944	0.00104247
8.31627	0.000670599
8.33311	0.000461701
8.34994	0.00044051
8.36678	0.000515197
8.38361	0.000519029
8.40044	0.000333334
8.41728	-2.56771e-05
8.43411	-0.000405465
8.45095	-0.000596799
8.46778	-0.000483232
8.48462	-0.000151157
8.50145	0.000178624
8.51829	0.000283987
8.53512	0.000124032
8.55196	1.91973e-05
8.56879	0.000375878
8.58562	0.00126942
8.60246	0.00250979
8.61929	0.00382657
8.63613	0.00493035
8.65296	0.00562761
8.6698	0.00590926
8.68663	0.00592286
8.70347	0.0058461
8.7203	0.00582589
8.73714	0.00598398
8.75397	0.00630952
8.7708	0.00661134
8.78764	0.00671952
8.80447	0.00670447
8.82131	0.00680604
8.83814	0.00709729
8.85498	0.00740225
8.87181	0.00750099
8.88865	0.00728642
8.90548	0.00683222
8.92232	0.00628292
8.93915	0.00575191
8.95598	0.00533023
8.97282	0.00504161
8.98965	0.00483636
9.00649	0.00464188
9.02332	0.00437906
9.04016	0.00397945
9.05699	0.00345089
9.07383	0.00294522
9.09066	0.00265027
9.1075	0.00259462
9.12433	0.00266668
9.14116	0.00274937
9.158	0.00274998
9.17483	0.00256513
9.19167	0.00212594
9.2085	0.00149069
9.22534	0.000798378
9.24217	0.000197838
9.25901	-0.000169625
9.27584	-0.000236872
9.29268	1.43126e-05
9.30951	0.000581515
9.32634	0.00131914
9.34318	0.00194937
9.36001	0.00228043
9.37685	0.00240537
9.39368	0.00265139
9.41052	0.0031728
9.42735	0.00375045
9.44419	0.00406738
9.46102	0.00393811
9.47786	0.00340064
9.49469	0.00276406
9.51153	0.00238812
9.52836	0.00235078
9.54519	0.00247182
9.56203	0.00255592
9.57886	0.00248842
9.5957	0.00224211
9.61253	0.00189584
9.62937	0.00159576
9.6462	0.00145734
9.66304	0.00155268
9.67987	0.0019075
9.69671	0.00242237
9.71354	0.00292436
9.73037	0.00327161
9.74721	0.0033512
9.76404	0.0031198
9.78088	0.00267272
9.79771	0.00216319
9.81455	0.00167797
9.83138	0.00122185
9.84822	0.000749911
9.86505	0.000216738
9.88189	-0.000342689
9.89872	-0.000821816
9.91555	-0.00116641
9.93239	-0.00140292
9.94922	-0.00157726
9.96606	-0.0017162
9.98289	-0.00175954
9.99973	-0.00152593
10.0166	-0.000904574
10.0334	-6.59282e-05
10.0502	0.000700864
10.0671	0.00123813
10.0839	0.00152608
10.1007	0.00159085
10.1176	0.00148697
10.1344	0.00131088
10.1512	0.00111576
10.1681	0.000882244
10.1849	0.000626767
10.2017	0.000433205
10.2186	0.000354054
10.2354	0.000371213
10.2522	0.000464281
10.2691	0.000672646
10.2859	0.00105272
10.3027	0.00153819
10.3196	0.00191153
10.3364	0.00194205
10.3533	0.00154999
10.3701	0.000905958
10.3869	0.000278613
10.4038	-0.000212391
10.4206	-0.000584524
10.4374	-0.000862982
10.4543	-0.00104145
10.4711	-0.00111968
10.4879	-0.00114908
10.5048	-0.00119093
10.5216	-0.00125922
10.5384	-0.00133649
10.5553	-0.00139523
10.5721	-0.00140665
10.5889	-0.00137445
10.6058	-0.00133501
10.6226	-0.00131527
10.6394	-0.00130251
10.6563	-0.00124371
10.6731	-0.00107449
10.6899	-0.000732424
10.7068	-0.000197642
10.7236	0.00042598
10.7404	0.000963641
10.7573	0.0013186
10.7741	0.00153982
10.791	0.00174951
10.8078	0.0020402
10.8246	0.00243135
10.8415	0.0028728
10.8583	0.0032793
10.8751	0.00354279
10.892	0.00356477
10.9088	0.00337241
10.9256	0.00315003
10.9425	0.00305818
10.9593	0.00305743
10.9761	0.00298859
10.993	0.00278623
11.0098	0.00255445
11.0266	0.00243609
11.0435	0.00243891
11.0603	0.00246688
11.0771	0.00247804
11.094	0.00258485
11.1108	0.00293301
11.1276	0.00340861
11.1445	0.00372282
11.1613	0.00372847
11.1781	0.00346057
11.195	0.00298488
11.2118	0.00233554
11.2286	0.00156264
11.2455	0.000750048
11.2623	9.83776e-06
11.2792	-0.00057118
11.296	-0.00101555
11.3128	-0.00141837
11.3297	-0.00180173
11.3465	-0.00204846
11.3633	-0.00205431
11.3802	-0.00186485
11.397	-0.00158677
11.4138	-0.00127307
11.4307	-0.000925231
11.4475	-0.000553893
11.4643	-0.000223591
11.4812	-2.85938e-05
11.498	-1.93397e-05
11.5148	-0.000181736
11.5317	-0.000482032
11.5485	-0.000864632
11.5653	-0.00116681
11.5822	-0.00107942
11.599	-0.000380656
11.6158	0.000754508
11.6327	0.00190657
11.6495	0.00270948
11.6663	0.00298917
11.6832	0.00288521
11.7	0.00265837
11.7169	0.00243984
11.7337	0.00228841
11.7505	0.00225882
11.7674	0.00233887
11.7842	0.00245232
11.801	0.00257496
11.8179	0.00277465
11.8347	0.00311738
11.8515	0.00357611
11.8684	0.00402323
11.8852	0.00431486
11.902	0.00441102
11.9189	0.00440964
11.9357	0.00446973
11.9525	0.004703
11.9694	0.00508627
11.9862	0.00547108
12.003	0.00569711
12.0199	0.00572204
12.0367	0.005617
12.0535	0.00542357
12.0704	0.00509711
12.0872	0.00457012
12.104	0.00383598
12.1209	0.00302841
12.1377	0.00244413
12.1546	0.00238188
12.1714	0.00286731
12.1882	0.00365024
12.2051	0.00440821
12.2219	0.00486621
12.2387	0.00489905
12.2556	0.00458951
12.2724	0.00414687
12.2892	0.00376602
12.3061	0.00356012
12.3229	0.00352673
12.3397	0.00351037
12.3566	0.00332486
12.3734	0.00293523
12.3902	0.00246234
12.4071	0.00200098
12.4239	0.00154532
12.4407	0.00109562
12.4576	0.000716166
12.4744	0.000482411
12.4912	0.000430783
12.5081	0.000550855
12.5249	0.000814888
12.5417	0.00118657
12.5586	0.00158669
12.5754	0.00191378
12.5922	0.00210039
12.6091	0.00215602
12.6259	0.00219063
12.6428	0.00233688
12.6596	0.00259738
12.6764	0.00286206
12.6933	0.00305724
12.7101	0.00323669
12.7269	0.00361985
12.7438	0.004417
12.7606	0.00551456
12.7774	0.00656715
12.7943	0.00726812
12.8111	0.00741921
12.8279	0.00700009
12.8448	0.00623768
12.8616	0.00548802
12.8784	0.00495452
12.8953	0.00459123
12.9121	0.00426093
12.9289	0.00386557
12.9458	0.0033637
12.9626	0.00273664
12.9794	0.00202889
12.9963	0.00149663
13.0131	0.00150856
13.0299	0.0021207
13.0468	0.00297633
13.0636	0.00366234
13.0805	0.00397559
13.0973	0.00394105
13.1141	0.00368711
13.131	0.00341216
13.1478	0.00342711
13.1646	0.00392314
13.1815	0.0046958
13.1983	0.00533606
13.2151	0.00556547
13.232	0.00536596
13.2488	0.00492903
13.2656	0.00444271
13.2825	0.00399444
13.2993	0.0036248
13.3161	0.00333054
13.333	0.00307046
13.3498	0.00280494
13.3666	0.00251216
13.3835	0.00219853
13.4003	0.00189897
13.4171	0.00163544
13.434	0.00139773
13.4508	0.0011671
13.4676	0.000921984
13.4845	0.000638906
13.5013	0.000357273
13.5181	0.000246678
13.535	0.000506155
13.5518	0.00120002
13.5687	0.00219756
13.5855	0.00320063
13.6023	0.0038677
13.6192	0.00399684
13.636	0.00369842
13.6528	0.00332553
13.6697	0.00316341
13.6865	0.00321867
13.7033	0.00330763
13.7202	0.00323795
13.737	0.00289599
13.7538	0.00230541
13.7707	0.00160212
13.7875	0.000959136
13.8043	0.00052301
13.8212	0.000331142
13.838	0.000295693
13.8548	0.000299165
13.8717	0.000284243
13.8885	0.000275532
13.9053	0.00035437
13.9222	0.000583808
13.939	0.000946691
13.9558	0.00139609
13.9727	0.00191185
13.9895	0.00247458
14.0064	0.00303818
14.0232	0.00354177
14.04	0.00389719
14.0569	0.00397368
14.0737	0.00371316
14.0905	0.00324218
14.1074	0.00273691
14.1242	0.00228984
14.141	0.00193853
14.1579	0.00168309
14.1747	0.00150735
14.1915	0.00143412
14.2084	0.00151689
14.2252	0.00176727
14.242	0.00214095
14.2589	0.00257301
14.2757	0.00299493
14.2925	0.00335585
14.3094	0.00369382
14.3262	0.00415895
14.343	0.00483358
14.3599	0.00559798
14.3767	0.00623819
14.3935	0.00653722
14.4104	0.00633333
14.4272	0.00564984
14.4441	0.00470093
14.4609	0.00372932
14.4777	0.002882
14.4946	0.00224445
14.5114	0.00190857
14.5282	0.00191458
14.5451	0.00215832
14.5619	0.00242689
14.5787	0.00254211
14.5956	0.00243845
14.6124	0.00212692
14.6292	0.00162469
14.6461	0.000951358
14.6629	0.000188465
14.6797	-0.000542618
14.6966	-0.00113765
14.7134	-0.00149533
14.7302	-0.00155286
14.7471	-0.00141024
14.7639	-0.00129192
14.7807	-0.0013139
14.7976	-0.00137152
14.8144	-0.00128385
14.8312	-0.00101858
14.8481	-0.000727253
14.8649	-0.000597295
14.8817	-0.000693955
14.8986	-0.000942326
14.9154	-0.00124578
14.9323	-0.00151431
14.9491	-0.00158813
14.9659	-0.00131705
14.9828	-0.000731412
14.9996	3.26267e-06
15.0164	0.000728048
15.0333	0.0013251
15.0501	0.00169981
15.0669	0.00179886
15.0838	0.00166531
15.1006	0.00142575
15.1174	0.00117536
15.1343	0.000909124
15.1511	0.000571998
15.1679	0.000150895
15.1848	-0.000292416
15.2016	-0.000669119
15.2184	-0.000920277
15.2353	-0.00103902
15.2521	-0.0010504
15.2689	-0.000992935
15.2858	-0.000908165
15.3026	-0.000830617
15.3194	-0.000795024
15.3363	-0.000825856
15.3531	-0.00090156
15.37	-0.000915857
15.3868	-0.000748864
15.4036	-0.000451747
15.4205	-0.000231726
15.4373	-0.000266552
15.4541	-0.00059646
15.471	-0.00111198
15.4878	-0.00167177
15.5046	-0.00219291
15.5215	-0.00259587
15.5383	-0.00276593
15.5551	-0.00263674
15.572	-0.00226154
15.5888	-0.00173455
15.6056	-0.00112336
15.6225	-0.000484072
15.6393	0.000131499
15.6561	0.000675684
15.673	0.00109943
15.6898	0.00134155
15.7066	0.00132282
15.7235	0.00102124
15.7403	0.000582882
15.7571	0.000247773
15.774	0.000165381
15.7908	0.000324974
15.8076	0.000612831
15.8245	0.000932203
15.8413	0.001276
15.8582	0.00166666
15.875	0.00203758
15.8918	0.00224315
15.9087	0.00219924
15.9255	0.00198663
15.9423	0.00179
15.9592	0.00169477
15.976	0.00165512
15.9928	0.00162633
16.0097	0.00159883
16.0265	0.00156611
16.0433	0.00151998
16.0602	0.00145725
16.077	0.0013661
16.0938	0.00121456
16.1107	0.000969948
16.1275	0.000657552
16.1443	0.000393664
16.1612	0.000294498
16.178	0.000383492
16.1948	0.000611991
16.2117	0.000923248
16.2285	0.00126866
16.2453	0.00157873
16.2622	0.00175747
16.279	0.00172909
16.2959	0.00150472
16.3127	0.00118317
16.3295	0.000913332
16.3464	0.000826804
16.3632	0.00092653
16.38	0.00109668
16.3969	0.0012203
16.4137	0.00125895
16.4305	0.00126511
16.4474	0.00131017
16.4642	0.00138724
16.481	0.00141977
16.4979	0.00134575
16.5147	0.00116268
16.5315	0.000894007
16.5484	0.000570192
16.5652	0.000300986
16.582	0.000286276
16.5989	0.000666852
16.6157	0.00138656
16.6325	0.00221807
16.6494	0.00290506
16.6662	0.00326169
16.683	0.00325323
16.6999	0.00304945
16.7167	0.00283814
16.7336	0.00267548
16.7504	0.00255971
16.7672	0.00248914
16.7841	0.00246616
16.8009	0.00249662
16.8177	0.00256478
16.8346	0.00261559
16.8514	0.0025814
16.8682	0.00242943
16.8851	0.00219162
16.9019	0.00192671
16.9187	0.00167471
16.9356	0.00148319
16.9524	0.0014206
16.9692	0.001509
16.9861	0.00169722
17.0029	0.00189349
17.0197	0.00200202
17.0366	0.00199315
17.0534	0.00193126
17.0702	0.00191338
17.0871	0.0019952
17.1039	0.00214776
17.1207	0.00231585
17.1376	0.00254698
17.1544	0.00294149
17.1712	0.00344653
17.1881	0.00389965
17.2049	0.00422235
17.2218	0.00445541
17.2386	0.00468999
17.2554	0.00498277
17.2723	0.00528735
17.2891	0.00549256
17.3059	0.00556441
17.3228	0.00566181
17.3396	0.00601344
17.3564	0.00659827
17.3733	0.00715617
17.3901	0.00742207
17.4069	0.00726317
17.4238	0.00677218
17.4406	0.00614214
17.4574	0.00548351
17.4743	0.00486034
17.4911	0.00437386
17.5079	0.00408943
17.5248	0.00394106
17.5416	0.00382376
17.5584	0.00371631
17.5753	0.00365249
17.5921	0.00363656
17.6089	0.00364187
17.6258	0.00368204
17.6426	0.00386434
17.6595	0.00429466
17.6763	0.00486445
17.6931	0.00531555
17.71	0.00554975
17.7268	0.0057373
17.7436	0.00609332
17.7605	0.00660899
17.7773	0.00713689
17.7941	0.00765535
17.811	0.00824996
17.8278	0.00885246
17.8446	0.0092517
17.8615	0.00933496
17.8783	0.00915752
17.8951	0.0087926
17.912	0.00821394
17.9288	0.00743552
17.9456	0.00669652
17.9625	0.00629116
17.9793	0.00628416
17.9961	0.00651931
18.013	0.00675832
18.0298	0.00678626
18.0466	0.00649499
18.0635	0.00597308
18.0803	0.00547418
18.0971	0.00517903
18.114	0.00507987
18.1308	0.00509581
18.1477	0.0051615
18.1645	0.00522609
18.1813	0.00522994
18.1982	0.00511167
18.215	0.00488214
18.2318	0.00466277
18.2487	0.00460154
18.2655	0.00479449
18.2823	0.00526115
18.2992	0.00593958
18.316	0.00675976
18.3328	0.00768121
18.3497	0.00861723
18.3665	0.0094344
18.3833	0.0100172
18.4002	0.0102755
18.417	0.0101514
18.4338	0.00970447
18.4507	0.00915241
18.4675	0.00868395
18.4843	0.00829023
18.5012	0.00783781
18.518	0.00719803
18.5348	0.00633232
18.5517	0.00535436
18.5685	0.00446092
18.5854	0.00378938
18.6022	0.00335616
18.619	0.00312155
18.6359	0.00304527
18.6527	0.00304109
18.6695	0.00299936
18.6864	0.00288795
18.7032	0.00276672
18.72	0.00268831
18.7369	0.00263532
18.7537	0.00263273
18.7705	0.00288663
18.7874	0.00358257
18.8042	0.00450507
18.821	0.00521987
18.8379	0.00553296
18.8547	0.00559692
18.8715	0.00571842
18.8884	0.00606849
18.9052	0.00657962
18.922	0.00707899
18.9389	0.007393
18.9557	0.00737382
18.9725	0.00700161
18.9894	0.00646417
19.0062	0.0060085
19.0231	0.00570902
19.0399	0.00547498
19.0567	0.00522543
19.0736	0.00495226
19.0904	0.00464353
19.1072	0.0042209
19.1241	0.00365539
19.1409	0.00306899
19.1577	0.00260555
19.1746	0.00227265
19.1914	0.0019743
19.2082	0.0016427
19.2251	0.00130029
19.2419	0.00104537
19.2587	0.000998068
19.2756	0.00122616
19.2924	0.00168467
19.3092	0.00221459
19.3261	0.00265086
19.3429	0.00293636
19.3597	0.00312228
19.3766	0.00326544
19.3934	0.0033736
19.4102	0.0034666
19.4271	0.00358448
19.4439	0.00369183
19.4607	0.00367952
19.4776	0.00349444
19.4944	0.00318374
19.5113	0.00280941
19.5281	0.00239787
19.5449	0.00199865
19.5618	0.0017597
19.5786	0.00185531
19.5954	0.00231437
19.6123	0.00300222
19.6291	0.00372155
19.6459	0.00427359
19.6628	0.00451481
19.6796	0.00444715
19.6964	0.00420143
19.7133	0.00389567
19.7301	0.00355555
19.7469	0.00314908
19.7638	0.00266917
19.7806	0.0021589
19.7974	0.00167476
19.8143	0.00129109
19.8311	0.00111129
19.8479	0.00116938
19.8648	0.00135123
19.8816	0.00150722
19.8984	0.00156449
19.9153	0.00149796
19.9321	0.00131185
19.949	0.00111413
19.9658	0.0011201
19.9826	0.00143149
19.9995	0.00189977
20.0163	0.00230892
20.0331	0.00263581
20.05	0.00314528
20.0668	0.00410636
20.0836	0.00537667
20.1005	0.00653063
20.1173	0.00725614
20.1341	0.00753651
20.151	0.00758393
20.1678	0.00756908
20.1846	0.00749526
20.2015	0.00731455
20.2183	0.00700894
20.2351	0.00657689
20.252	0.00607533
20.2688	0.00564072
20.2856	0.00534758
20.3025	0.00518427
20.3193	0.00513442
20.3361	0.00514192
20.353	0.00514315
20.3698	0.00517766
20.3866	0.00531638
20.4035	0.00545453
20.4203	0.00537901
20.4372	0.00501592
20.454	0.0044998
20.4708	0.00402376
20.4877	0.00366362
20.5045	0.00338851
20.5213	0.00317089
20.5382	0.00303619
20.555	0.00302512
20.5718	0.00312509
20.5887	0.00326625
20.6055	0.00336113
20.6223	0.00331046
20.6392	0.00305205
20.656	0.00264722
20.6728	0.00222198
20.6897	0.0018878
20.7065	0.00172773
20.7233	0.00171889
20.7402	0.00172751
20.757	0.00163267
20.7738	0.00142704
20.7907	0.00123688
20.8075	0.00120849
20.8243	0.00135675
20.8412	0.0015706
20.858	0.0017258
20.8749	0.00176132
20.8917	0.00171567
20.9085	0.00171108
20.9254	0.00183322
20.9422	0.00205502
20.959	0.00230379
20.9759	0.00252781
20.9927	0.00267636
21.0095	0.00265456
21.0264	0.0023967
21.0432	0.00200206
21.06	0.00166334
21.0769	0.00154538
21.0937	0.0017398
21.1105	0.00216944
21.1274	0.00261223
21.1442	0.00280843
21.161	0.00258704
21.1779	0.00205201
21.1947	0.00148428
21.2115	0.00104037
21.2284	0.000675269
21.2452	0.000275538
21.262	-0.000181445
21.2789	-0.000600382
21.2957	-0.000878359
21.3125	-0.000928876
21.3294	-0.000680397
21.3462	-0.000216887
21.3631	0.000196322
21.3799	0.000337139
21.3967	0.000199342
21.4136	-6.36656e-05
21.4304	-0.000327354
21.4472	-0.000558371
21.4641	-0.000691778
21.4809	-0.000529125
21.4977	0.000159639
21.5146	0.00138391
21.5314	0.00285269
21.5482	0.00416524
21.5651	0.00505017
21.5819	0.00544711
21.5987	0.00545855
21.6156	0.00526139
21.6324	0.0050258
21.6492	0.00484308
21.6661	0.00470319
21.6829	0.00454791
21.6997	0.00432784
21.7166	0.00403614
21.7334	0.00373982
21.7502	0.00355267
21.7671	0.00352535
21.7839	0.00358405
21.8008	0.00359807
21.8176	0.00348911
21.8344	0.00326626
21.8513	0.00297893
21.8681	0.00266737
21.8849	0.00234529
21.9018	0.00200968
21.9186	0.00170763
21.9354	0.00156818
21.9523	0.00165147
21.9691	0.00185775
21.9859	0.00204584
22.0028	0.00212897
22.0196	0.00207189
22.0364	0.00186455
22.0533	0.00155547
22.0701	0.00132065
22.0869	0.00135867
22.1038	0.00167972
22.1206	0.00210902
22.1374	0.00242844
22.1543	0.00246593
22.1711	0.00221148
22.1879	0.00183
22.2048	0.00145004
22.2216	0.0010788
22.2385	0.00071954
22.2553	0.000426354
22.2721	0.000235021
22.289	0.000109028
22.3058	-5.18012e-06
22.3226	-9.20506e-05
22.3395	-9.34242e-05
22.3563	-2.53581e-05
22.3731	3.33189e-05
22.39	6.90906e-05
22.4068	0.000165375
22.4236	0.000427441
22.4405	0.00089651
22.4573	0.00149409
22.4741	0.00209683
22.491	0.00265431
22.5078	0.00318904
22.5246	0.00372816
22.5415	0.00428039
22.5583	0.00487491
22.5751	0.00554384
22.592	0.00623304
22.6088	0.00679303
22.6256	0.00704689
22.6425	0.0068935
22.6593	0.00643048
22.6761	0.00586078
22.693	0.00529671
22.7098	0.00476709
22.7267	0.00429492
22.7435	0.00389024
22.7603	0.00353925
22.7772	0.00323705
22.794	0.00299076
22.8108	0.00277956
22.8277	0.00255804
22.8445	0.00231412
22.8613	0.00207657
22.8782	0.00188963
22.895	0.00188462
22.9118	0.00229286
22.9287	0.00318985
22.9455	0.00430566
22.9623	0.00522824
22.9792	0.00569229
22.996	0.00569524
23.0128	0.00549334
23.0297	0.00536453
23.0465	0.00529751
23.0633	0.0050615
23.0802	0.00455645
23.097	0.00392091
23.1138	0.00331723
23.1307	0.00278669
23.1475	0.0023077
23.1644	0.001884
23.1812	0.00155931
23.198	0.00137381
23.2149	0.00133944
23.2317	0.00143351
23.2485	0.00157261
23.2654	0.00162957
23.2822	0.00151632
23.299	0.00123311
23.3159	0.000842733
23.3327	0.000414739
23.3495	-3.88373e-06
23.3664	-0.00037398
23.3832	-0.000623069
23.4	-0.000639181
23.4169	-0.000372153
23.4337	0.000115949
23.4505	0.000782784
23.4674	0.00163997
23.4842	0.00258563
23.501	0.00339442
23.5179	0.00387983
23.5347	0.00402747
23.5515	0.00405447
23.5684	0.00420734
23.5852	0.00448269
23.602	0.00467844
23.6189	0.00460357
23.6357	0.0042115
23.6526	0.0036524
23.6694	0.00312511
23.6862	0.00271941
23.7031	0.00242763
23.7199	0.00221633
23.7367	0.00212064
23.7536	0.00223061
23.7704	0.00252588
23.7872	0.00284577
23.8041	0.00303498
23.8209	0.00306585
23.8377	0.00303993
23.8546	0.00302479
23.8714	0.00297837
23.8882	0.00283154
23.9051	0.00256546
23.9219	0.00226566
23.9387	0.0020637
23.9556	0.00198877
23.9724	0.00195827
23.9892	0.00188557
24.0061	0.00172884
24.0229	0.00150025
24.0397	0.00128199
24.0566	0.00116786
24.0734	0.0011369
24.0903	0.00105635
24.1071	0.000828949
24.1239	0.000506983
24.1408	0.000209184
24.1576	-3.62877e-05
24.1744	-0.000282186
24.1913	-0.000550368
24.2081	-0.000769474
24.2249	-0.000819896
24.2418	-0.000650467
24.2586	-0.000369852
24.2754	-0.000175385
24.2923	-0.000181655
24.3091	-0.000364857
24.3259	-0.000617823
24.3428	-0.000822313
24.3596	-0.00092589
24.3764	-0.000928458
24.3933	-0.000774203
24.4101	-0.00037098
24.4269	0.000240159
24.4438	0.000881752
24.4606	0.00140145
24.4774	0.00174723
24.4943	0.00194296
24.5111	0.00201515
24.528	0.00196578
24.5448	0.00185178
24.5616	0.00181866
24.5785	0.00194061
24.5953	0.00211968
24.6121	0.00221534
24.629	0.00216079
24.6458	0.00194749
24.6626	0.0015589
24.6795	0.000987126
24.6963	0.000314835
24.7131	-0.000332348
24.73	-0.00086166
24.7468	-0.00121041
24.7636	-0.00137249
24.7805	-0.001404
24.7973	-0.00134173
24.8141	-0.00112503
24.831	-0.000664429
24.8478	-1.75207e-05
24.8646	0.000630447
24.8815	0.00111773
24.8983	0.00134297
24.9151	0.00127152
24.932	0.000989477
24.9488	0.000713483
24.9656	0.000670588
24.9825	0.000941934
24.9993	0.00145632
25.0162	0.00208514
25.033	0.00266235
25.0498	0.00300419
25.0667	0.00300928
25.0835	0.00280913
25.1003	0.00272677
25.1172	0.00292927
25.134	0.00326585
25.1508	0.00346832
25.1677	0.00338273
25.1845	0.00304487
25.2013	0.00260282
25.2182	0.00218144
25.235	0.00183374
25.2518	0.00155736
25.2687	0.00129424
25.2855	0.000975003
25.3023	0.000589211
25.3192	0.000194379
25.336	-0.000128833
25.3528	-0.000300442
25.3697	-0.000282461
25.3865	-0.000146563
25.4033	4.92576e-06
25.4202	0.000145703
25.437	0.000288006
25.4539	0.000439762
25.4707	0.00060296
25.4875	0.00074885
25.5044	0.000804758
25.5212	0.000698146
25.538	0.000443693
25.5549	0.000264358
25.5717	0.000532985
25.5885	0.00138662
25.6054	0.00254118
25.6222	0.00361196
25.639	0.00436636
25.6559	0.00468797
25.6727	0.00459004
25.6895	0.00425143
25.7064	0.0038345
25.7232	0.00338361
25.74	0.0030159
25.7569	0.00296128
25.7737	0.00328232
25.7905	0.00378232
25.8074	0.00423212
25.8242	0.00450391
25.841	0.00456173
25.8579	0.00444639
25.8747	0.00421018
25.8915	0.00385927
25.9084	0.00339099
25.9252	0.00284154
25.9421	0.00228481
25.9589	0.00183401
25.9757	0.00165879
25.9926	0.00189817
26.0094	0.0025094
26.0262	0.00331326
26.0431	0.00416562
26.0599	0.00497835
26.0767	0.00562531
26.0936	0.00591712
26.1104	0.00574656
26.1272	0.00526606
26.1441	0.00475813
26.1609	0.00443612
26.1777	0.00439878
26.1946	0.00457946
26.2114	0.00484164
26.2282	0.00515967
26.2451	0.00558265
26.2619	0.00603556
26.2787	0.0062892
26.2956	0.00616533
26.3124	0.00571404
26.3292	0.00516614
26.3461	0.0046902
26.3629	0.0043076
26.3798	0.00402607
26.3966	0.0039046
26.4134	0.00398193
26.4303	0.00419405
26.4471	0.0044024
26.4639	0.0044438
26.4808	0.00420875
26.4976	0.00382612
26.5144	0.00360901
26.5313	0.00369448
26.5481	0.00393865
26.5649	0.00412606
26.5818	0.00408133
26.5986	0.00368713
26.6154	0.00298346
26.6323	0.00218171
26.6491	0.00146872
26.6659	0.000911251
26.6828	0.000558318
26.6996	0.000466383
26.7164	0.000587556
26.7333	0.000775153
26.7501	0.000949493
26.7669	0.00113634
26.7838	0.00131928
26.8006	0.00139193
26.8175	0.00132208
26.8343	0.00127627
26.8511	0.00149142
26.868	0.00203398
26.8848	0.00276488
26.9016	0.00348519
26.9185	0.00402766
26.9353	0.00431014
26.9521	0.00440917
26.969	0.00451901
26.9858	0.00470318
27.0026	0.00482653
27.0195	0.00480083
27.0363	0.00468984
27.0531	0.00455898
27.07	0.00438443
27.0868	0.00411092
27.1036	0.00375299
27.1205	0.00343972
27.1373	0.00329556
27.1541	0.00336791
27.171	0.00372521
27.1878	0.00442065
27.2046	0.00532789
27.2215	0.00621581
27.2383	0.00689188
27.2551	0.00719107
27.272	0.00708924
27.2888	0.00683406
27.3057	0.00667062
27.3225	0.00659999
27.3393	0.00652133
27.3562	0.0063819
27.373	0.00619463
27.3898	0.0060074
27.4067	0.005862
27.4235	0.00578785
27.4403	0.00579657
27.4572	0.00584076
27.474	0.00580937
27.4908	0.00558098
27.5077	0.00515444
27.5245	0.00470753
27.5413	0.00442575
27.5582	0.0044181
27.575	0.00475949
27.5918	0.00537957
27.6087	0.00597675
27.6255	0.00618646
27.6423	0.00588139
27.6592	0.00523229
27.676	0.00446897
27.6928	0.00375322
27.7097	0.00323259
27.7265	0.00299645
27.7434	0.0030005
27.7602	0.00312743
27.777	0.00324317
27.7939	0.00321154
27.8107	0.00298829
27.8275	0.00265601
27.8444	0.00232841
27.8612	0.00211415
27.878	0.00208749
27.8949	0.00218585
27.9117	0.0022813
27.9285	0.00235099
27.9454	0.0024592
27.9622	0.0025791
27.979	0.00256567
27.9959	0.00236323
28.0127	0.00208662
28.0295	0.00188348
28.0464	0.00188075
28.0632	0.00215929
28.08	0.00262457
28.0969	0.00305531
28.1137	0.00329084
28.1305	0.00331109
28.1474	0.00317791
28.1642	0.00293675
28.181	0.00261351
28.1979	0.00224591
28.2147	0.00184069
28.2316	0.0013636
28.2484	0.000840461
28.2652	0.000436329
28.2821	0.000340806
28.2989	0.00057416
28.3157	0.000968387
28.3326	0.00129938
28.3494	0.00137856
28.3662	0.00111159
28.3831	0.000569806
28.3999	-7.96343e-05
28.4167	-0.000683899
28.4336	-0.00110448
28.4504	-0.00127492
28.4672	-0.00127771
28.4841	-0.00124248
28.5009	-0.00118712
28.5177	-0.00100824
28.5346	-0.000641662
28.5514	-0.000223052
28.5682	1.17747e-06
28.5851	-9.75544e-05
28.6019	-0.000452644
28.6187	-0.000872259
28.6356	-0.00110974
28.6524	-0.000999643
28.6693	-0.000651977
28.6861	-0.000340409
28.7029	-0.000231194
28.7198	-0.00035695
28.7366	-0.000704639
28.7534	-0.00121075
28.7703	-0.00170889
28.7871	-0.00196898
28.8039	-0.00186909
28.8208	-0.00151662
28.8376	-0.00110634
28.8544	-0.000726145
28.8713	-0.000317722
28.8881	0.000224728
28.9049	0.000887609
28.9218	0.00155751
28.9386	0.0021681
28.9554	0.00272007
28.9723	0.00321488
28.9891	0.00361579
29.0059	0.00383989
29.0228	0.00381277
29.0396	0.00356448
29.0564	0.00320113
29.0733	0.00289617
29.0901	0.00299422
29.107	0.00380968
29.1238	0.00519635
29.1406	0.00660597
29.1575	0.0075361
29.1743	0.00775487
29.1911	0.00732075
29.208	0.00648728
29.2248	0.00552731
29.2416	0.00464669
29.2585	0.00395714
29.2753	0.00342486
29.2921	0.00291467
29.309	0.00233406
29.3258	0.00175654
29.3426	0.00137162
29.3595	0.00125245
29.3763	0.00131189
29.3931	0.00146154
29.41	0.00166319
29.4268	0.0018754
29.4436	0.00205131
29.4605	0.00218166
29.4773	0.00229356
29.4941	0.00240999
29.511	0.0025379
29.5278	0.00265302
29.5446	0.00266703
29.5615	0.00247672
29.5783	0.0020681
29.5952	0.00156937
29.612	0.00116786
29.6288	0.000957486
29.6457	0.000883587
29.6625	0.000839973
29.6793	0.000786334
29.6962	0.000756612
29.713	0.000771212
29.7298	0.000799994
29.7467	0.000822699
29.7635	0.000921593
29.7803	0.00130891
29.7972	0.00210882
29.814	0.00311516
29.8308	0.00393194
29.8477	0.0043022
29.8645	0.00432406
29.8813	0.00430456
29.8982	0.00436967
29.915	0.00441923
29.9318	0.00439665
29.9487	0.00436125
29.9655	0.00432587
29.9823	0.00420647
29.9992	0.00392637
30.016	0.00349793
30.0329	0.00299715
30.0497	0.00251947
30.0665	0.00215563
30.0834	0.00192864
30.1002	0.00181225
30.117	0.0018528
30.1339	0.00219895
30.1507	0.00292242
30.1675	0.0038444
30.1844	0.00464154
30.2012	0.00504896
30.218	0.00499142
30.2349	0.00463986
30.2517	0.00422695
30.2685	0.003872
30.2854	0.00361719
30.3022	0.00346138
30.319	0.00337939
30.3359	0.00336057
30.3527	0.00339522
30.3695	0.00343085
30.3864	0.00338881
30.4032	0.00323279
30.42	0.0030028
30.4369	0.00276059
30.4537	0.00253077
30.4705	0.0023089
30.4874	0.00207465
30.5042	0.00179766
30.5211	0.00148016
30.5379	0.00117841
30.5547	0.000926797
30.5716	0.000696144
30.5884	0.000434836
30.6052	9.11552e-05
30.6221	-0.000357187
30.6389	-0.000820684
30.6557	-0.00105956
30.6726	-0.000787709
30.6894	7.20195e-05
30.7062	0.00126696
30.7231	0.0024393
30.7399	0.00333569
30.7567	0.00385035
30.7736	0.00407454
30.7904	0.00422844
30.8072	0.0044665
30.8241	0.00472467
30.8409	0.00478514
30.8577	0.00452197
30.8746	0.00401414
30.8914	0.00344954
30.9082	0.00300397
30.9251	0.00275079
30.9419	0.00259654
30.9588	0.00237579
30.9756	0.00202939
30.9924	0.00163731
31.0093	0.00127281
31.0261	0.00092757
31.0429	0.000632086
31.0598	0.000543569
31.0766	0.000796424
31.0934	0.00127774
31.1103	0.00172087
31.1271	0.00193602
31.1439	0.00185563
31.1608	0.00152711
31.1776	0.00108592
31.1944	0.0006518
31.2113	0.000289337
31.2281	7.72887e-05
31.2449	8.56003e-05
31.2618	0.00025231
31.2786	0.000443527
31.2954	0.000617224
31.3123	0.000823823
31.3291	0.00109108
31.3459	0.00143493
31.3628	0.00197589
31.3796	0.00280582
31.3964	0.00370313
31.4133	0.00431195
31.4301	0.00455527
31.447	0.00467141
31.4638	0.00488166
31.4806	0.00516924
31.4975	0.00535879
31.5143	0.0052722
31.5311	0.00486572
31.548	0.00430054
31.5648	0.00379745
31.5816	0.00344235
31.5985	0.00321046
31.6153	0.00306409
31.6321	0.00297812
31.649	0.00293681
31.6658	0.00291663
31.6826	0.00286444
31.6995	0.0027139
31.7163	0.00243232
31.7331	0.00209259
31.75	0.00188437
31.7668	0.0019599
31.7836	0.00233894
31.8005	0.00294582
31.8173	0.00359498
31.8341	0.00406121
31.851	0.00422402
31.8678	0.00411229
31.8847	0.00383884
31.9015	0.00348686
31.9183	0.0030838
31.9352	0.00264676
31.952	0.00218244
31.9688	0.00168885
31.9857	0.00118826
32.0025	0.000729247
32.0193	0.000366935
32.0362	0.000144363
32.053	8.48624e-05
32.0698	0.000191788
32.0867	0.000482448
32.1035	0.000971966
32.1203	0.00154452
32.1372	0.00196265
32.154	0.00209103
32.1708	0.00205841
32.1877	0.00217797
32.2045	0.00268558
32.2213	0.00357644
32.2382	0.00467321
32.255	0.00573689
32.2718	0.006531
32.2887	0.00685301
32.3055	0.00662944
32.3224	0.00605472
32.3392	0.00547209
32.356	0.00509016
32.3729	0.00492599
32.3897	0.00489166
32.4065	0.00486926
32.4234	0.00478384
32.4402	0.00463037
32.457	0.00443946
32.4739	0.00419544
32.4907	0.0038362
32.5075	0.00336152
32.5244	0.0028965
32.5412	0.00260977
32.558	0.00266338
32.5749	0.00320286
32.5917	0.00420501
32.6085	0.0054088
32.6254	0.00653551
32.6422	0.00748565
32.659	0.00835218
32.6759	0.00928126
32.6927	0.010252
32.7095	0.0110688
32.7264	0.0115992
32.7432	0.0119327
32.76	0.0122597
32.7769	0.012597
32.7937	0.0127591
32.8106	0.0125307
32.8274	0.0118362
32.8442	0.0108336
32.8611	0.00974428
32.8779	0.00866256
32.8947	0.00758849
32.9116	0.00653127
32.9284	0.00556618
32.9452	0.00478293
32.9621	0.00419071
32.9789	0.00372435
32.9957	0.00329085
33.0126	0.00279775
33.0294	0.00220981
33.0462	0.00160982
33.0631	0.00117263
33.0799	0.0010174
33.0967	0.00111025
33.1136	0.00133843
33.1304	0.0015865
33.1472	0.00174968
33.1641	0.00174444
33.1809	0.00153768
33.1977	0.00120724
33.2146	0.000915003
33.2314	0.00075199
33.2483	0.000673452
33.2651	0.000618078
33.2819	0.000642537
33.2988	0.000880668
33.3156	0.00133332
33.3324	0.00182048
33.3493	0.002136
33.3661	0.00217813
33.3829	0.00208773
33.3998	0.00221515
33.4166	0.00275183
33.4334	0.00355472
33.4503	0.00436418
33.4671	0.00498027
33.4839	0.00527631
33.5008	0.00517589
33.5176	0.00469169
33.5344	0.00399186
33.5513	0.00333775
33.5681	0.00293506
33.5849	0.00285285
33.6018	0.00304983
33.6186	0.0034404
33.6354	0.00392641
[truncated: 2,753 more rows]
[truncated: 4 more columns]

## Sheet: Sheet1 (4)
	Source CD data for Supplementary Figure 13D Vps25 full length protein
	The raw CD data was processed using BestSel software and both experimental and fitted data are plotted together.
	The error bars show the standard deviation of the corrected experimental mean (N =6). The intact graphical analysis given by BestSel is also attached (on the right).
	Below: the graphs for the raw CD spectrophotometer CHIRASCAN data that were inserted into BestSel.
																				(graphical analysis)									(text analysis)
											Wavelength (nm)	Experimental	Fitted	Residuals	std dev
											190	9.743	9.3946	0.3484	3.32932														References: Micsonai et al. Nucleic Acids Res. 46:W315-22 (2018), Micsonai et al. PNAS 11:E3095-103 (2015)
											191	9.6773	9.6349	0.0424
											192	9.6117	9.5996	0.0121	1.37417														Header
											193	9.0668	9.2867	-0.2199															=======
											194	8.522	8.6809	-0.1589	0.606251														Title:
											195	7.7009	7.7806	-0.0797															Date/time: 22-03-2021 18:06:26
											196	6.8799	6.6734	0.2064	0.472477														Wavelength range: 190-250 nm
											197	5.4512	5.412	0.0392															Scale factor: 2
											198	4.0226	4.0672	-0.0446	0.481555
											199	2.665	2.628	0.037															Estimated secondary structure content (%)
											200	1.3073	1.3335	-0.0262	0.535483														==========================================
											201	0.1791	0.0807	0.0984															Helix1 (regular): 24.0
											202	-0.9492	-0.9803	0.031	0.168188														Helix2 (distorted): 9.1
											203	-1.8401	-1.8884	0.0484															Anti1 (left-twisted): 3.9
											204	-2.7309	-2.7179	-0.013	0.211475														Anti2 (relaxed): 13.4
											205	-3.3939	-3.4017	0.0078															Anti3 (right-twisted): 11.9
											206	-4.0569	-3.9373	-0.1196	0.0892326														Parallel: 0.0
		(screenshot as it appears in the paper)									207	-4.4002	-4.3905	-0.0098															Turn: 6.6
											208	-4.7436	-4.6073	-0.1363	0.0186332														Others: 31.1
											209	-4.7407	-4.6702	-0.0705															--------------------------------
											210	-4.7377	-4.6581	-0.0796	0.141401														Helix	33.1
											211	-4.6551	-4.6373	-0.0178															Antiparallel	29.2
											212	-4.5724	-4.6159	0.0435	0.298412														Parallel	0.0
											213	-4.534	-4.6349	0.1009															Turn	6.6
											214	-4.4955	-4.6169	0.1214	0.13866														Others	31.1
											215	-4.5077	-4.622	0.1143
											216	-4.5198	-4.627	0.1071	0.20112														Spectral deviation
											217	-4.5497	-4.6116	0.0619															===================
											218	-4.5795	-4.5952	0.0156	0.138607														RMSD: 0.0982
											219	-4.5361	-4.5852	0.0492															NRMSD: 0.00678
											220	-4.4926	-4.4986	0.006	0.209853
											221	-4.3981	-4.3959	-0.0021															Fitting results
											222	-4.3035	-4.234	-0.0695	0.155156														================
											223	-4.0882	-4.0128	-0.0754															Data units: Delta epsilon
											224	-3.8729	-3.774	-0.0989	0.144502
											225	-3.5813	-3.5148	-0.0664
											226	-3.2896	-3.211	-0.0786	0.124035
											227	-2.9548	-2.9092	-0.0455
											228	-2.6199	-2.603	-0.0169	0.134981
											229	-2.2582	-2.3058	0.0476
											230	-1.8964	-1.9941	0.0977	0.0957803
											231	-1.5661	-1.6891	0.123
											232	-1.2358	-1.4163	0.1805	-0.0278338
											233	-1.0405	-1.2017	0.1612
											234	-0.8452	-1.029	0.1837	0.0606824
											235	-0.7409	-0.8733	0.1324
											236	-0.6367	-0.7525	0.1158	0.0147963
											237	-0.571	-0.6109	0.0399
											238	-0.5054	-0.4779	-0.0275	-0.0357368
											239	-0.4087	-0.3816	-0.0271
											240	-0.312	-0.2866	-0.0254	0.0666575
											241	-0.2555	-0.2143	-0.0412
											242	-0.1989	-0.1833	-0.0156	-0.0419402
											243	-0.1243	-0.1363	0.0121
											244	-0.0497	-0.0957	0.046	0.034094
											245	-0.0169	-0.0851	0.0682
											246	0.0158	-0.0593	0.0752	-0.011104
											247	0.0229	-0.0171	0.04
											248	0.0299	-0.0102	0.0401	0.00967159
											249	0.0467	-0.0291	0.0759
											250	0.0636	-0.0395	0.1032	0.0555051
	The raw data from CD CHIRASCAN spectrophotometer follow below. These data were inserted into BestSel software for analysis.
	(From left to right). Raw experimental data (6 replicate spectra) at 2nm wavelength step, raw buffer data (3 replicate spectra) at 2nm wavelength step, corrected data (i.e. average buffer subtracted from the average experimental data at 2nm wavelength step) with the corrected standard deviation, and finally the corrected data at 1nm avelegnth step generated with OriginPro software that were inser…
		experimental raw data data at 2nm wavelength step							buffer raw data at 2nm wavelength step						corrected experimental data at 2nm step (buffer removed)															interpolated at 1nm wavelength step
		raw data							Wavelength	Repeat								std deviation												inseted into BestSel
		repeat1	repeat2	repeat3	repeat1	repeat2	repeat3			repeat1	repeat2	repeat3			average experimental data	avg buffer	corrected raw data	raw data	buffer	corrected
	180	-168.291	78.786	343.855	279.001	227.869	462.807		180	1.17993	-46.2427	26.4645			204.005	-6.19942	210.204	202.902	30.1377	172.764										180	210.204
	182	-60.4586	126.086	131.339	-36.8773	-43.1892	69.8817		182	5.03421	5.11795	9.5805			31.1303	6.57755	24.5527	80.7228	2.12368	78.5991										181	117.378
	184	2.69	38.8142	28.9896	25.365	40.5089	12.9672		184	3.37523	1.16489	1.59351			24.8891	2.04454	22.8446	13.4775	0.95707	12.5204										182	24.5527
	186	27.5933	25.0432	23.1406	22.9724	31.7212	30.3873		186	0.234626	1.28132	0.0173009			26.8097	0.511082	26.2986	3.38732	0.551819	2.8355										183	23.6987
	188	28.1026	37.4789	28.7691	28.0742	33.6168	29.7004		188	0.512304	0.790684	1.34255			30.957	0.881846	30.0752	3.47452	0.345022	3.1295										184	22.8446
	190	33.7757	36.7537	37.1081	36.6313	43.3917	42.9136		190	0.410107	0.787853	0.822409			38.429	0.673456	37.7556	3.51607	0.18675	3.32932										185	24.5716
	192	36.0687	37.7749	36.4851	40.3337	37.4144	39.4612		192	0.608972	0.534068	0.886067			37.923	0.676369	37.2466	1.52557	0.151399	1.37417										186	26.2986
	194	32.597	34.0034	33.4227	34.6644	32.5557	33.6835		194	0.603166	0.269708	0.518591			33.4878	0.463822	33.024	0.747786	0.141535	0.606251										187	28.1869
	196	27.5554	27.1899	25.9507	28.0349	26.9928	27.3034		196	0.312458	0.504914	0.714767			27.1712	0.510713	26.6605	0.636771	0.164293	0.472477										188	30.0752
	198	16.4258	14.8485	16.043	15.8207	15.7071	17.0085		198	0.242415	0.275862	0.643788			15.9756	0.387355	15.5882	0.663394	0.181839	0.481555										189	33.9154
	200	5.62756	4.39699	5.64116	4.92447	6.09878	5.27148		200	0.245007	0.25688	0.279873			5.32674	0.260587	5.06615	0.549956	0.0144733	0.535483										190	37.7556
	202	-3.68047	-3.47	-3.59237	-3.58867	-3.95441	-3.11097		202	0.137818	0.199944	-0.000883433			-3.56615	0.112293	-3.67844	0.252139	0.0839506	0.168188										191	37.5011
	204	-10.5398	-10.5412	-9.74918	-10.8278	-10.4267	-10.9564		204	0.205241	0.191092	-0.169045			-10.5068	0.0757627	-10.5826	0.384677	0.173202	0.211475										192	37.2466
	206	-15.6423	-15.6443	-15.4606	-15.5784	-16.012	-15.8732		206	0.153433	-0.0659864	-0.0294763			-15.7018	0.0193234	-15.7211	0.185227	0.095994	0.0892326										193	35.1353
	208	-18.2968	-18.3311	-18.4043	-18.5305	-18.6759	-18.8023		208	-0.00974917	-0.00661532	-0.35783			-18.5068	-0.124731	-18.3821	0.183464	0.16483	0.0186332										194	33.024
	210	-18.3924	-18.1488	-18.4126	-18.4047	-18.4243	-18.8461		210	-0.14632	-0.0978162	0.00799814			-18.4381	-0.0787127	-18.3594	0.205833	0.064432	0.141401										195	29.8422
	212	-17.3275	-17.3263	-17.8147	-17.5009	-18.0065	-18.1735		212	0.0140104	0.0694929	-0.0014369			-17.6916	0.0273555	-17.7189	0.328867	0.0304557	0.298412										196	26.6605
	214	-17.2688	-17.3224	-17.252	-17.7399	-17.6754	-17.8324		214	0.0468324	-0.147551	-0.182069			-17.5152	-0.0942625	-17.4209	0.239419	0.100759	0.13866										197	21.1244
	216	-17.2478	-17.4622	-17.5591	-17.5115	-18.1274	-17.7188		216	0.000319198	-0.173601	-0.0952376			-17.6045	-0.0895065	-17.515	0.272239	0.0711182	0.20112										198	15.5882
	218	-17.711	-18.035	-17.5915	-18.1569	-18.1102	-18.2772		218	-0.104615	-0.367403	-0.229747			-17.9803	-0.233922	-17.7464	0.245931	0.107323	0.138607										199	10.3272
	220	-17.2444	-17.3479	-17.5376	-17.82	-17.961	-17.9044		220	-0.315548	-0.207094	-0.156645			-17.6359	-0.226429	-17.4095	0.27615	0.0662969	0.209853										200	5.06615
	222	-16.624	-16.8908	-16.7436	-17.0201	-17.2072	-16.9059		222	-0.178731	-0.254181	-0.232546			-16.8986	-0.221819	-16.6768	0.186878	0.0317225	0.155156										201	0.69386
	224	-15.1932	-15.1738	-14.9685	-15.4237	-15.4159	-15.4771		224	-0.255916	-0.314859	-0.230989			-15.2754	-0.267255	-15.0081	0.179668	0.035166	0.144502										202	-3.67844
	226	-13.0271	-12.9322	-12.7288	-13.1308	-13.084	-13.2661		226	-0.340033	-0.265551	-0.235797			-13.0282	-0.28046	-12.7477	0.167876	0.0438406	0.124035										203	-7.13053
	228	-10.2667	-10.294	-10.3631	-10.7795	-10.5792	-10.5658		228	-0.363076	-0.348373	-0.255088			-10.4747	-0.322179	-10.1525	0.182799	0.0478187	0.134981										204	-10.5826
	230	-7.50555	-7.84262	-7.61192	-7.64198	-7.93131	-7.84969		230	-0.317551	-0.455497	-0.371589			-7.73051	-0.381546	-7.34897	0.152535	0.0567546	0.0957803										205	-13.1519
	232	-5.032	-5.10545	-5.06997	-5.06424	-5.16344	-5.20611		232	-0.319132	-0.209462	-0.425399			-5.10687	-0.317998	-4.78887	0.0603258	0.0881596	-0.0278338										206	-15.7211
	234	-3.4711	-3.69154	-3.62822	-3.42282	-3.60391	-3.70318		234	-0.269867	-0.290681	-0.373652			-3.58679	-0.3114	-3.2754	0.105514	0.0448315	0.0606824										207	-17.0516
	236	-2.79554	-2.82196	-2.70607	-2.81286	-2.85164	-2.77917		236	-0.283995	-0.347989	-0.350139			-2.79454	-0.327374	-2.46717	0.0454827	0.0306864	0.0147963										208	-18.3821
	238	-2.28376	-2.17664	-2.17906	-2.25175	-2.32153	-2.21297		238	-0.377669	-0.161713	-0.297902			-2.23762	-0.279095	-1.95852	0.0534242	0.089161	-0.0357368										209	-18.3708
	240	-1.45378	-1.64901	-1.43275	-1.65062	-1.55002	-1.56713		240	-0.365213	-0.33793	-0.320985			-1.55055	-0.341376	-1.20918	0.0848772	0.0182197	0.0666575										210	-18.3594
	242	-0.928199	-1.05441	-0.903225	-0.992861	-0.971114	-1.02507		242	-0.142059	-0.341573	-0.141436			-0.979147	-0.208356	-0.770791	0.0522588	0.094199	-0.0419402										211	-18.0392
	244	-0.701763	-0.510173	-0.522336	-0.61252	-0.563622	-0.504149		244	-0.389203	-0.412995	-0.32779			-0.569094	-0.376663	-0.192431	0.0699913	0.0358972	0.034094										212	-17.7189
	246	-0.247185	-0.308166	-0.302711	-0.213542	-0.328021	-0.390676		246	-0.404784	-0.410645	-0.263843			-0.298383	-0.359757	0.0613738	0.0567598	0.0678639	-0.011104										213	-17.5699
	248	-0.19502	-0.143883	-0.163639	-0.25709	-0.129986	-0.139999		248	-0.322263	-0.241333	-0.298399			-0.171603	-0.287332	0.115729	0.0436253	0.0339537	0.00967159										214	-17.4209
	250	0.0920989	0.0105243	-0.135496	-0.12844	-0.129557	-0.0306871		250	-0.263048	-0.336709	-0.30059			-0.0535928	-0.300116	0.246523	0.085579	0.0300738	0.0555051										215	-17.4679
	252	-0.204002	-0.0255412	-0.0309731	0.0221976	-0.15036	-0.0458028		252	-0.389854	-0.309446	-0.160904			-0.0724136	-0.286735	0.214321	0.0784909	0.094838	-0.0163472										216	-17.515
	254	-0.037191	-0.106011	0.0504112	-0.0207715	0.0124002	0.0452486		254	-0.394157	-0.233403	-0.287064			-0.00931892	-0.304875	0.295556	0.0536569	0.066825	-0.0131681										217	-17.6307
	256	0.0404049	0.0453875	-0.0818237	-0.0403356	0.00587988	-0.0738548		256	-0.299721	-0.338972	-0.218074			-0.0173903	-0.285589	0.268199	0.0511358	0.0503578	0.000777982										218	-17.7464
	258	-0.0337115	-0.208624	0.140908	0.0193693	-0.0164679	-0.0348508		258	-0.310173	-0.367769	-0.327439			-0.0222295	-0.335127	0.312898	0.102804	0.0241337	0.0786699										219	-17.5779
	260	-0.0467734	-0.112227	0.195009	0.0561612	-0.0301188	-0.0557547		260	-0.361071	-0.375766	-0.206803			0.00104938	-0.314547	0.315596	0.0999786	0.0764221	0.0235565										220	-17.4095
																														221	-17.0431
																														222	-16.6768
																														223	-15.8424
																														224	-15.0081
																														225	-13.8779
																														226	-12.7477
																														227	-11.4501
																														228	-10.1525
																														229	-8.75075
																														230	-7.34897
																														231	-6.06892
																														232	-4.78887
																														233	-4.03213
																														234	-3.2754
																														235	-2.87128
																														236	-2.46717
																														237	-2.21284
																														238	-1.95852
																														239	-1.58385
																														240	-1.20918
																														241	-0.98998
																														242	-0.770791
																														243	-0.48161
																														244	-0.192431
																														245	-0.06553
																														246	0.0613738
																														247	0.08855
																														248	0.115729
																														249	0.18113
																														250	0.246523
																														251	0.23042
																														252	0.214321
																														253	0.25494
																														254	0.295556
																														255	0.28188
																														256	0.268199
																														257	0.29055
																														258	0.312898
																														259	0.31425
																														260	0.315596

[truncated: 6 more sheets: Sheet1 (5), Sheet1 (6), Sheet1 (2), Sheet1 (3), Sheet1 (7), Sheet4]
